# Supplementary material for: Causality of blood metabolites and metabolic pathways on peripheral arteriosclerosis: a Mendelian randomization study
Source: Front Nutr. 2024 Sep 3;11:1421531. doi: 10.3389/fnut.2024.1421531 (PMC11409423; doi:10.3389/fnut.2024.1421531)
Supplement: Supplementary Table S2 — The detailed names of 1400 blood metabolite. [file Table_2.xlsx]

## Sheet: Sheet1
ID	Trait	Samplesize	URL
GCST90199621	Carnitine levels	8192	http://ftp.ebi.ac.uk/pub/databases/gwas/summary_statistics/GCST90199001-GCST90200000/GCST90199621/GCST90199621_buildGRCh38.tsv.gz
GCST90199622	Benzoate levels	7306	http://ftp.ebi.ac.uk/pub/databases/gwas/summary_statistics/GCST90199001-GCST90200000/GCST90199622/GCST90199622_buildGRCh38.tsv.gz
GCST90199623	Maltotriose levels	4641	http://ftp.ebi.ac.uk/pub/databases/gwas/summary_statistics/GCST90199001-GCST90200000/GCST90199623/GCST90199623_buildGRCh38.tsv.gz
GCST90199624	Hippurate levels	8260	http://ftp.ebi.ac.uk/pub/databases/gwas/summary_statistics/GCST90199001-GCST90200000/GCST90199624/GCST90199624_buildGRCh38.tsv.gz
GCST90199625	Methionine sulfoxide levels	8243	http://ftp.ebi.ac.uk/pub/databases/gwas/summary_statistics/GCST90199001-GCST90200000/GCST90199625/GCST90199625_buildGRCh38.tsv.gz
GCST90199626	Xanthurenate levels	7965	http://ftp.ebi.ac.uk/pub/databases/gwas/summary_statistics/GCST90199001-GCST90200000/GCST90199626/GCST90199626_buildGRCh38.tsv.gz
GCST90199627	N-alpha-acetylornithine levels	5606	http://ftp.ebi.ac.uk/pub/databases/gwas/summary_statistics/GCST90199001-GCST90200000/GCST90199627/GCST90199627_buildGRCh38.tsv.gz
GCST90199628	3-methylhistidine levels	8289	http://ftp.ebi.ac.uk/pub/databases/gwas/summary_statistics/GCST90199001-GCST90200000/GCST90199628/GCST90199628_buildGRCh38.tsv.gz
GCST90199629	Glycerophosphorylcholine (GPC) levels	8212	http://ftp.ebi.ac.uk/pub/databases/gwas/summary_statistics/GCST90199001-GCST90200000/GCST90199629/GCST90199629_buildGRCh38.tsv.gz
GCST90199630	Phenylacetate levels	7059	http://ftp.ebi.ac.uk/pub/databases/gwas/summary_statistics/GCST90199001-GCST90200000/GCST90199630/GCST90199630_buildGRCh38.tsv.gz
GCST90199631	3-methyl-2-oxovalerate levels	8257	http://ftp.ebi.ac.uk/pub/databases/gwas/summary_statistics/GCST90199001-GCST90200000/GCST90199631/GCST90199631_buildGRCh38.tsv.gz
GCST90199632	Tartarate levels	7099	http://ftp.ebi.ac.uk/pub/databases/gwas/summary_statistics/GCST90199001-GCST90200000/GCST90199632/GCST90199632_buildGRCh38.tsv.gz
GCST90199633	Suberate (C8-DC) levels	6902	http://ftp.ebi.ac.uk/pub/databases/gwas/summary_statistics/GCST90199001-GCST90200000/GCST90199633/GCST90199633_buildGRCh38.tsv.gz
GCST90199634	5-hydroxylysine levels	8128	http://ftp.ebi.ac.uk/pub/databases/gwas/summary_statistics/GCST90199001-GCST90200000/GCST90199634/GCST90199634_buildGRCh38.tsv.gz
GCST90199635	3-phenylpropionate hydrocinnamate levels	7925	http://ftp.ebi.ac.uk/pub/databases/gwas/summary_statistics/GCST90199001-GCST90200000/GCST90199635/GCST90199635_buildGRCh38.tsv.gz
GCST90199636	Kynurenine levels	8244	http://ftp.ebi.ac.uk/pub/databases/gwas/summary_statistics/GCST90199001-GCST90200000/GCST90199636/GCST90199636_buildGRCh38.tsv.gz
GCST90199637	N-acetylglutamate levels	7802	http://ftp.ebi.ac.uk/pub/databases/gwas/summary_statistics/GCST90199001-GCST90200000/GCST90199637/GCST90199637_buildGRCh38.tsv.gz
GCST90199638	Glycerol 3-phosphate levels	8201	http://ftp.ebi.ac.uk/pub/databases/gwas/summary_statistics/GCST90199001-GCST90200000/GCST90199638/GCST90199638_buildGRCh38.tsv.gz
GCST90199639	Imidazole lactate levels	8256	http://ftp.ebi.ac.uk/pub/databases/gwas/summary_statistics/GCST90199001-GCST90200000/GCST90199639/GCST90199639_buildGRCh38.tsv.gz
GCST90199640	4-guanidinobutanoate levels	8144	http://ftp.ebi.ac.uk/pub/databases/gwas/summary_statistics/GCST90199001-GCST90200000/GCST90199640/GCST90199640_buildGRCh38.tsv.gz
GCST90199641	Glucuronate levels	7988	http://ftp.ebi.ac.uk/pub/databases/gwas/summary_statistics/GCST90199001-GCST90200000/GCST90199641/GCST90199641_buildGRCh38.tsv.gz
GCST90199642	Ribitol levels	8128	http://ftp.ebi.ac.uk/pub/databases/gwas/summary_statistics/GCST90199001-GCST90200000/GCST90199642/GCST90199642_buildGRCh38.tsv.gz
GCST90199643	Glycodeoxycholate levels	6877	http://ftp.ebi.ac.uk/pub/databases/gwas/summary_statistics/GCST90199001-GCST90200000/GCST90199643/GCST90199643_buildGRCh38.tsv.gz
GCST90199644	Theobromine levels	8137	http://ftp.ebi.ac.uk/pub/databases/gwas/summary_statistics/GCST90199001-GCST90200000/GCST90199644/GCST90199644_buildGRCh38.tsv.gz
GCST90199645	Quinate levels	8200	http://ftp.ebi.ac.uk/pub/databases/gwas/summary_statistics/GCST90199001-GCST90200000/GCST90199645/GCST90199645_buildGRCh38.tsv.gz
GCST90199646	Gentisate levels	8013	http://ftp.ebi.ac.uk/pub/databases/gwas/summary_statistics/GCST90199001-GCST90200000/GCST90199646/GCST90199646_buildGRCh38.tsv.gz
GCST90199647	Theophylline levels	7822	http://ftp.ebi.ac.uk/pub/databases/gwas/summary_statistics/GCST90199001-GCST90200000/GCST90199647/GCST90199647_buildGRCh38.tsv.gz
GCST90199648	1,5-anhydroglucitol (1,5-ag) levels	8139	http://ftp.ebi.ac.uk/pub/databases/gwas/summary_statistics/GCST90199001-GCST90200000/GCST90199648/GCST90199648_buildGRCh38.tsv.gz
GCST90199649	1-stearoyl-2-arachidonoyl-GPI (18:0/20:4) levels	8134	http://ftp.ebi.ac.uk/pub/databases/gwas/summary_statistics/GCST90199001-GCST90200000/GCST90199649/GCST90199649_buildGRCh38.tsv.gz
GCST90199650	Indolelactate levels	8233	http://ftp.ebi.ac.uk/pub/databases/gwas/summary_statistics/GCST90199001-GCST90200000/GCST90199650/GCST90199650_buildGRCh38.tsv.gz
GCST90199651	Docosahexaenoate DHA; 22:6n3 levels	8279	http://ftp.ebi.ac.uk/pub/databases/gwas/summary_statistics/GCST90199001-GCST90200000/GCST90199651/GCST90199651_buildGRCh38.tsv.gz
GCST90199652	1-stearoyl-2-oleoyl-GPS (18:0/18:1) levels	8055	http://ftp.ebi.ac.uk/pub/databases/gwas/summary_statistics/GCST90199001-GCST90200000/GCST90199652/GCST90199652_buildGRCh38.tsv.gz
GCST90199653	1-myristoyl-2-palmitoyl-gpc (14:0/16:0) levels	8271	http://ftp.ebi.ac.uk/pub/databases/gwas/summary_statistics/GCST90199001-GCST90200000/GCST90199653/GCST90199653_buildGRCh38.tsv.gz
GCST90199654	Paraxanthine levels in elite athletes	7840	http://ftp.ebi.ac.uk/pub/databases/gwas/summary_statistics/GCST90199001-GCST90200000/GCST90199654/GCST90199654_buildGRCh38.tsv.gz
GCST90199655	4-methyl-2-oxopentanoate levels	8255	http://ftp.ebi.ac.uk/pub/databases/gwas/summary_statistics/GCST90199001-GCST90200000/GCST90199655/GCST90199655_buildGRCh38.tsv.gz
GCST90199656	3-indoxyl sulfate levels	8242	http://ftp.ebi.ac.uk/pub/databases/gwas/summary_statistics/GCST90199001-GCST90200000/GCST90199656/GCST90199656_buildGRCh38.tsv.gz
GCST90199657	Sphingosine 1-phosphate levels	8246	http://ftp.ebi.ac.uk/pub/databases/gwas/summary_statistics/GCST90199001-GCST90200000/GCST90199657/GCST90199657_buildGRCh38.tsv.gz
GCST90199658	Alpha-hydroxyisocaproate levels	8250	http://ftp.ebi.ac.uk/pub/databases/gwas/summary_statistics/GCST90199001-GCST90200000/GCST90199658/GCST90199658_buildGRCh38.tsv.gz
GCST90199659	1-stearoyl-GPI (18:0) levels	8260	http://ftp.ebi.ac.uk/pub/databases/gwas/summary_statistics/GCST90199001-GCST90200000/GCST90199659/GCST90199659_buildGRCh38.tsv.gz
GCST90199660	1,2-dipalmitoyl-gpc (16:0/16:0) levels	8264	http://ftp.ebi.ac.uk/pub/databases/gwas/summary_statistics/GCST90199001-GCST90200000/GCST90199660/GCST90199660_buildGRCh38.tsv.gz
GCST90199661	Maleate levels	8171	http://ftp.ebi.ac.uk/pub/databases/gwas/summary_statistics/GCST90199001-GCST90200000/GCST90199661/GCST90199661_buildGRCh38.tsv.gz
GCST90199662	Isovalerate (i5:0) levels	7862	http://ftp.ebi.ac.uk/pub/databases/gwas/summary_statistics/GCST90199001-GCST90200000/GCST90199662/GCST90199662_buildGRCh38.tsv.gz
GCST90199663	4-acetylphenol sulfate levels	7135	http://ftp.ebi.ac.uk/pub/databases/gwas/summary_statistics/GCST90199001-GCST90200000/GCST90199663/GCST90199663_buildGRCh38.tsv.gz
GCST90199664	Phenyllactate (PLA) levels in elite athletes	8235	http://ftp.ebi.ac.uk/pub/databases/gwas/summary_statistics/GCST90199001-GCST90200000/GCST90199664/GCST90199664_buildGRCh38.tsv.gz
GCST90199665	N-acetylaspartate (naa) levels	8148	http://ftp.ebi.ac.uk/pub/databases/gwas/summary_statistics/GCST90199001-GCST90200000/GCST90199665/GCST90199665_buildGRCh38.tsv.gz
GCST90199666	Palmitoylcarnitine levels (Metabolon platform)	8256	http://ftp.ebi.ac.uk/pub/databases/gwas/summary_statistics/GCST90199001-GCST90200000/GCST90199666/GCST90199666_buildGRCh38.tsv.gz
GCST90199667	Erythritol levels in elite athletes	8167	http://ftp.ebi.ac.uk/pub/databases/gwas/summary_statistics/GCST90199001-GCST90200000/GCST90199667/GCST90199667_buildGRCh38.tsv.gz
GCST90199668	Hexanoylcarnitine levels (Biocrates platform)	8242	http://ftp.ebi.ac.uk/pub/databases/gwas/summary_statistics/GCST90199001-GCST90200000/GCST90199668/GCST90199668_buildGRCh38.tsv.gz
GCST90199669	Acetylcarnitine levels (Biocrates platform)	8262	http://ftp.ebi.ac.uk/pub/databases/gwas/summary_statistics/GCST90199001-GCST90200000/GCST90199669/GCST90199669_buildGRCh38.tsv.gz
GCST90199670	Iminodiacetate (IDA) levels	8213	http://ftp.ebi.ac.uk/pub/databases/gwas/summary_statistics/GCST90199001-GCST90200000/GCST90199670/GCST90199670_buildGRCh38.tsv.gz
GCST90199671	Cysteine s-sulfate levels	8229	http://ftp.ebi.ac.uk/pub/databases/gwas/summary_statistics/GCST90199001-GCST90200000/GCST90199671/GCST90199671_buildGRCh38.tsv.gz
GCST90199672	Oxalate (ethanedioate) levels	8181	http://ftp.ebi.ac.uk/pub/databases/gwas/summary_statistics/GCST90199001-GCST90200000/GCST90199672/GCST90199672_buildGRCh38.tsv.gz
GCST90199673	DHEAS levels	8228	http://ftp.ebi.ac.uk/pub/databases/gwas/summary_statistics/GCST90199001-GCST90200000/GCST90199673/GCST90199673_buildGRCh38.tsv.gz
GCST90199674	3-hydroxymyristate levels	8235	http://ftp.ebi.ac.uk/pub/databases/gwas/summary_statistics/GCST90199001-GCST90200000/GCST90199674/GCST90199674_buildGRCh38.tsv.gz
GCST90199675	Homoarginine levels	8265	http://ftp.ebi.ac.uk/pub/databases/gwas/summary_statistics/GCST90199001-GCST90200000/GCST90199675/GCST90199675_buildGRCh38.tsv.gz
GCST90199676	1-oleoylglycerol (18:1) levels	8225	http://ftp.ebi.ac.uk/pub/databases/gwas/summary_statistics/GCST90199001-GCST90200000/GCST90199676/GCST90199676_buildGRCh38.tsv.gz
GCST90199677	3-methyl-2-oxobutyrate levels	8254	http://ftp.ebi.ac.uk/pub/databases/gwas/summary_statistics/GCST90199001-GCST90200000/GCST90199677/GCST90199677_buildGRCh38.tsv.gz
GCST90199678	Tartronate (hydroxymalonate) levels	8125	http://ftp.ebi.ac.uk/pub/databases/gwas/summary_statistics/GCST90199001-GCST90200000/GCST90199678/GCST90199678_buildGRCh38.tsv.gz
GCST90199679	2,3-dihydroxypyridine levels	6496	http://ftp.ebi.ac.uk/pub/databases/gwas/summary_statistics/GCST90199001-GCST90200000/GCST90199679/GCST90199679_buildGRCh38.tsv.gz
GCST90199680	3-hydroxyoctanoate levels	8182	http://ftp.ebi.ac.uk/pub/databases/gwas/summary_statistics/GCST90199001-GCST90200000/GCST90199680/GCST90199680_buildGRCh38.tsv.gz
GCST90199681	2-hydroxyoctanoate levels	8224	http://ftp.ebi.ac.uk/pub/databases/gwas/summary_statistics/GCST90199001-GCST90200000/GCST90199681/GCST90199681_buildGRCh38.tsv.gz
GCST90199682	Homocitrulline levels	7998	http://ftp.ebi.ac.uk/pub/databases/gwas/summary_statistics/GCST90199001-GCST90200000/GCST90199682/GCST90199682_buildGRCh38.tsv.gz
GCST90199683	Indoleacetate levels	8208	http://ftp.ebi.ac.uk/pub/databases/gwas/summary_statistics/GCST90199001-GCST90200000/GCST90199683/GCST90199683_buildGRCh38.tsv.gz
GCST90199684	1-linoleoylglycerol (18:2) levels	8212	http://ftp.ebi.ac.uk/pub/databases/gwas/summary_statistics/GCST90199001-GCST90200000/GCST90199684/GCST90199684_buildGRCh38.tsv.gz
GCST90199685	2-linoleoylglycerol (18:2) levels	6378	http://ftp.ebi.ac.uk/pub/databases/gwas/summary_statistics/GCST90199001-GCST90200000/GCST90199685/GCST90199685_buildGRCh38.tsv.gz
GCST90199686	Indolepropionate levels	8153	http://ftp.ebi.ac.uk/pub/databases/gwas/summary_statistics/GCST90199001-GCST90200000/GCST90199686/GCST90199686_buildGRCh38.tsv.gz
GCST90199687	Threonate levels	8151	http://ftp.ebi.ac.uk/pub/databases/gwas/summary_statistics/GCST90199001-GCST90200000/GCST90199687/GCST90199687_buildGRCh38.tsv.gz
GCST90199688	N-acetylglycine levels	8250	http://ftp.ebi.ac.uk/pub/databases/gwas/summary_statistics/GCST90199001-GCST90200000/GCST90199688/GCST90199688_buildGRCh38.tsv.gz
GCST90199689	Glycolithocholate levels	7158	http://ftp.ebi.ac.uk/pub/databases/gwas/summary_statistics/GCST90199001-GCST90200000/GCST90199689/GCST90199689_buildGRCh38.tsv.gz
GCST90199690	EDTA levels	8239	http://ftp.ebi.ac.uk/pub/databases/gwas/summary_statistics/GCST90199001-GCST90200000/GCST90199690/GCST90199690_buildGRCh38.tsv.gz
GCST90199691	1-methylhistidine levels	8226	http://ftp.ebi.ac.uk/pub/databases/gwas/summary_statistics/GCST90199001-GCST90200000/GCST90199691/GCST90199691_buildGRCh38.tsv.gz
GCST90199692	Citramalate levels	7125	http://ftp.ebi.ac.uk/pub/databases/gwas/summary_statistics/GCST90199001-GCST90200000/GCST90199692/GCST90199692_buildGRCh38.tsv.gz
GCST90199693	3-hydroxydecanoate levels	8239	http://ftp.ebi.ac.uk/pub/databases/gwas/summary_statistics/GCST90199001-GCST90200000/GCST90199693/GCST90199693_buildGRCh38.tsv.gz
GCST90199694	1,3-dimethylurate levels	7444	http://ftp.ebi.ac.uk/pub/databases/gwas/summary_statistics/GCST90199001-GCST90200000/GCST90199694/GCST90199694_buildGRCh38.tsv.gz
GCST90199695	Galactonate levels	7518	http://ftp.ebi.ac.uk/pub/databases/gwas/summary_statistics/GCST90199001-GCST90200000/GCST90199695/GCST90199695_buildGRCh38.tsv.gz
GCST90199696	Trigonelline levels	8272	http://ftp.ebi.ac.uk/pub/databases/gwas/summary_statistics/GCST90199001-GCST90200000/GCST90199696/GCST90199696_buildGRCh38.tsv.gz
GCST90199697	Dodecanedioate levels	8240	http://ftp.ebi.ac.uk/pub/databases/gwas/summary_statistics/GCST90199001-GCST90200000/GCST90199697/GCST90199697_buildGRCh38.tsv.gz
GCST90199698	Isobutyrylcarnitine (c4) levels	8243	http://ftp.ebi.ac.uk/pub/databases/gwas/summary_statistics/GCST90199001-GCST90200000/GCST90199698/GCST90199698_buildGRCh38.tsv.gz
GCST90199699	3-methylxanthine levels	8085	http://ftp.ebi.ac.uk/pub/databases/gwas/summary_statistics/GCST90199001-GCST90200000/GCST90199699/GCST90199699_buildGRCh38.tsv.gz
GCST90199700	3-hydroxylaurate levels	8206	http://ftp.ebi.ac.uk/pub/databases/gwas/summary_statistics/GCST90199001-GCST90200000/GCST90199700/GCST90199700_buildGRCh38.tsv.gz
GCST90199701	Pyridoxate levels	8089	http://ftp.ebi.ac.uk/pub/databases/gwas/summary_statistics/GCST90199001-GCST90200000/GCST90199701/GCST90199701_buildGRCh38.tsv.gz
GCST90199702	5-hydroxyhexanoate levels	7097	http://ftp.ebi.ac.uk/pub/databases/gwas/summary_statistics/GCST90199001-GCST90200000/GCST90199702/GCST90199702_buildGRCh38.tsv.gz
GCST90199703	Gamma-glutamylvaline levels	8179	http://ftp.ebi.ac.uk/pub/databases/gwas/summary_statistics/GCST90199001-GCST90200000/GCST90199703/GCST90199703_buildGRCh38.tsv.gz
GCST90199704	3-hydroxysebacate levels	7325	http://ftp.ebi.ac.uk/pub/databases/gwas/summary_statistics/GCST90199001-GCST90200000/GCST90199704/GCST90199704_buildGRCh38.tsv.gz
GCST90199705	Propionylglycine levels	7311	http://ftp.ebi.ac.uk/pub/databases/gwas/summary_statistics/GCST90199001-GCST90200000/GCST90199705/GCST90199705_buildGRCh38.tsv.gz
GCST90199706	Butyrylglycine levels	6044	http://ftp.ebi.ac.uk/pub/databases/gwas/summary_statistics/GCST90199001-GCST90200000/GCST90199706/GCST90199706_buildGRCh38.tsv.gz
GCST90199707	Pro-hydroxy-pro levels	8208	http://ftp.ebi.ac.uk/pub/databases/gwas/summary_statistics/GCST90199001-GCST90200000/GCST90199707/GCST90199707_buildGRCh38.tsv.gz
GCST90199708	Propionylcarnitine (c3) levels	8273	http://ftp.ebi.ac.uk/pub/databases/gwas/summary_statistics/GCST90199001-GCST90200000/GCST90199708/GCST90199708_buildGRCh38.tsv.gz
GCST90199709	Adrenate (22:4n6) levels	8279	http://ftp.ebi.ac.uk/pub/databases/gwas/summary_statistics/GCST90199001-GCST90200000/GCST90199709/GCST90199709_buildGRCh38.tsv.gz
GCST90199710	Docosatrienoate (22:3n3) levels	6511	http://ftp.ebi.ac.uk/pub/databases/gwas/summary_statistics/GCST90199001-GCST90200000/GCST90199710/GCST90199710_buildGRCh38.tsv.gz
GCST90199711	Docosadienoate (22:2n6) levels	8264	http://ftp.ebi.ac.uk/pub/databases/gwas/summary_statistics/GCST90199001-GCST90200000/GCST90199711/GCST90199711_buildGRCh38.tsv.gz
GCST90199712	3-carboxy-4-methyl-5-propyl-2-furanpropanoate (cmpf) levels	8270	http://ftp.ebi.ac.uk/pub/databases/gwas/summary_statistics/GCST90199001-GCST90200000/GCST90199712/GCST90199712_buildGRCh38.tsv.gz
GCST90199713	Docosapentaenoate n3 DPA; 22:5n3 levels	8284	http://ftp.ebi.ac.uk/pub/databases/gwas/summary_statistics/GCST90199001-GCST90200000/GCST90199713/GCST90199713_buildGRCh38.tsv.gz
GCST90199714	3-hydroxy-2-ethylpropionate levels	8238	http://ftp.ebi.ac.uk/pub/databases/gwas/summary_statistics/GCST90199001-GCST90200000/GCST90199714/GCST90199714_buildGRCh38.tsv.gz
GCST90199715	Myristoleate (14:1n5) levels	8255	http://ftp.ebi.ac.uk/pub/databases/gwas/summary_statistics/GCST90199001-GCST90200000/GCST90199715/GCST90199715_buildGRCh38.tsv.gz
GCST90199716	10-undecenoate (11:1n1) levels	8243	http://ftp.ebi.ac.uk/pub/databases/gwas/summary_statistics/GCST90199001-GCST90200000/GCST90199716/GCST90199716_buildGRCh38.tsv.gz
GCST90199717	1-methyl-4-imidazoleacetate levels	8090	http://ftp.ebi.ac.uk/pub/databases/gwas/summary_statistics/GCST90199001-GCST90200000/GCST90199717/GCST90199717_buildGRCh38.tsv.gz
GCST90199718	Sebacate (C10-DC) levels	7926	http://ftp.ebi.ac.uk/pub/databases/gwas/summary_statistics/GCST90199001-GCST90200000/GCST90199718/GCST90199718_buildGRCh38.tsv.gz
GCST90199719	Tauro-beta-muricholate levels	4661	http://ftp.ebi.ac.uk/pub/databases/gwas/summary_statistics/GCST90199001-GCST90200000/GCST90199719/GCST90199719_buildGRCh38.tsv.gz
GCST90199720	Octanoylcarnitine (c8) levels	8226	http://ftp.ebi.ac.uk/pub/databases/gwas/summary_statistics/GCST90199001-GCST90200000/GCST90199720/GCST90199720_buildGRCh38.tsv.gz
GCST90199721	Stearidonate (18:4n3) levels	8240	http://ftp.ebi.ac.uk/pub/databases/gwas/summary_statistics/GCST90199001-GCST90200000/GCST90199721/GCST90199721_buildGRCh38.tsv.gz
GCST90199722	Decanoylcarnitine (C10) levels	8225	http://ftp.ebi.ac.uk/pub/databases/gwas/summary_statistics/GCST90199001-GCST90200000/GCST90199722/GCST90199722_buildGRCh38.tsv.gz
GCST90199723	5-dodecenoate (12:1n7) levels	8248	http://ftp.ebi.ac.uk/pub/databases/gwas/summary_statistics/GCST90199001-GCST90200000/GCST90199723/GCST90199723_buildGRCh38.tsv.gz
GCST90199724	N-acetylisoleucine levels	7223	http://ftp.ebi.ac.uk/pub/databases/gwas/summary_statistics/GCST90199001-GCST90200000/GCST90199724/GCST90199724_buildGRCh38.tsv.gz
GCST90199725	Campesterol levels	5300	http://ftp.ebi.ac.uk/pub/databases/gwas/summary_statistics/GCST90199001-GCST90200000/GCST90199725/GCST90199725_buildGRCh38.tsv.gz
GCST90199726	N-acetylthreonine levels	8223	http://ftp.ebi.ac.uk/pub/databases/gwas/summary_statistics/GCST90199001-GCST90200000/GCST90199726/GCST90199726_buildGRCh38.tsv.gz
GCST90199727	1-oleoyl-GPC (18:1) levels	8257	http://ftp.ebi.ac.uk/pub/databases/gwas/summary_statistics/GCST90199001-GCST90200000/GCST90199727/GCST90199727_buildGRCh38.tsv.gz
GCST90199728	10-nonadecenoate (19:1n9) levels	8277	http://ftp.ebi.ac.uk/pub/databases/gwas/summary_statistics/GCST90199001-GCST90200000/GCST90199728/GCST90199728_buildGRCh38.tsv.gz
GCST90199729	Piperine levels	8155	http://ftp.ebi.ac.uk/pub/databases/gwas/summary_statistics/GCST90199001-GCST90200000/GCST90199729/GCST90199729_buildGRCh38.tsv.gz
GCST90199730	Carnitine C14 levels	8241	http://ftp.ebi.ac.uk/pub/databases/gwas/summary_statistics/GCST90199001-GCST90200000/GCST90199730/GCST90199730_buildGRCh38.tsv.gz
GCST90199731	10-heptadecenoate (17:1n7) levels	8282	http://ftp.ebi.ac.uk/pub/databases/gwas/summary_statistics/GCST90199001-GCST90200000/GCST90199731/GCST90199731_buildGRCh38.tsv.gz
GCST90199732	1-stearoyl-gpc (18:0) levels	8240	http://ftp.ebi.ac.uk/pub/databases/gwas/summary_statistics/GCST90199001-GCST90200000/GCST90199732/GCST90199732_buildGRCh38.tsv.gz
GCST90199733	1-palmitoyl-GPC (16:0) levels	8232	http://ftp.ebi.ac.uk/pub/databases/gwas/summary_statistics/GCST90199001-GCST90200000/GCST90199733/GCST90199733_buildGRCh38.tsv.gz
GCST90199734	Hyocholate levels	5782	http://ftp.ebi.ac.uk/pub/databases/gwas/summary_statistics/GCST90199001-GCST90200000/GCST90199734/GCST90199734_buildGRCh38.tsv.gz
GCST90199735	N-acetylhistidine levels	7054	http://ftp.ebi.ac.uk/pub/databases/gwas/summary_statistics/GCST90199001-GCST90200000/GCST90199735/GCST90199735_buildGRCh38.tsv.gz
GCST90199736	Alpha-hydroxyisovalerate levels	8208	http://ftp.ebi.ac.uk/pub/databases/gwas/summary_statistics/GCST90199001-GCST90200000/GCST90199736/GCST90199736_buildGRCh38.tsv.gz
GCST90199737	N-acetylproline levels	7100	http://ftp.ebi.ac.uk/pub/databases/gwas/summary_statistics/GCST90199001-GCST90200000/GCST90199737/GCST90199737_buildGRCh38.tsv.gz
GCST90199738	Stachydrine levels	8297	http://ftp.ebi.ac.uk/pub/databases/gwas/summary_statistics/GCST90199001-GCST90200000/GCST90199738/GCST90199738_buildGRCh38.tsv.gz
GCST90199739	Salicyluric glucuronide levels	5190	http://ftp.ebi.ac.uk/pub/databases/gwas/summary_statistics/GCST90199001-GCST90200000/GCST90199739/GCST90199739_buildGRCh38.tsv.gz
GCST90199740	P-cresol sulfate levels	8183	http://ftp.ebi.ac.uk/pub/databases/gwas/summary_statistics/GCST90199001-GCST90200000/GCST90199740/GCST90199740_buildGRCh38.tsv.gz
GCST90199741	Gamma-glutamylglycine levels	8263	http://ftp.ebi.ac.uk/pub/databases/gwas/summary_statistics/GCST90199001-GCST90200000/GCST90199741/GCST90199741_buildGRCh38.tsv.gz
GCST90199742	1-linoleoyl-gpc (18:2) levels	8262	http://ftp.ebi.ac.uk/pub/databases/gwas/summary_statistics/GCST90199001-GCST90200000/GCST90199742/GCST90199742_buildGRCh38.tsv.gz
GCST90199743	Stearoylcarnitine levels	8133	http://ftp.ebi.ac.uk/pub/databases/gwas/summary_statistics/GCST90199001-GCST90200000/GCST90199743/GCST90199743_buildGRCh38.tsv.gz
GCST90199744	Eicosenoate (20:1) levels	8277	http://ftp.ebi.ac.uk/pub/databases/gwas/summary_statistics/GCST90199001-GCST90200000/GCST90199744/GCST90199744_buildGRCh38.tsv.gz
GCST90199745	Aconitate [cis or trans] levels	8262	http://ftp.ebi.ac.uk/pub/databases/gwas/summary_statistics/GCST90199001-GCST90200000/GCST90199745/GCST90199745_buildGRCh38.tsv.gz
GCST90199746	Erythronate levels	8198	http://ftp.ebi.ac.uk/pub/databases/gwas/summary_statistics/GCST90199001-GCST90200000/GCST90199746/GCST90199746_buildGRCh38.tsv.gz
GCST90199747	Isovalerylcarnitine (C5) levels	8266	http://ftp.ebi.ac.uk/pub/databases/gwas/summary_statistics/GCST90199001-GCST90200000/GCST90199747/GCST90199747_buildGRCh38.tsv.gz
GCST90199748	Linolenate [alpha or gamma; (18:3n3 or 6)] levels	8257	http://ftp.ebi.ac.uk/pub/databases/gwas/summary_statistics/GCST90199001-GCST90200000/GCST90199748/GCST90199748_buildGRCh38.tsv.gz
GCST90199749	Gamma-glutamylthreonine levels	8231	http://ftp.ebi.ac.uk/pub/databases/gwas/summary_statistics/GCST90199001-GCST90200000/GCST90199749/GCST90199749_buildGRCh38.tsv.gz
GCST90199750	Laurylcarnitine levels	8241	http://ftp.ebi.ac.uk/pub/databases/gwas/summary_statistics/GCST90199001-GCST90200000/GCST90199750/GCST90199750_buildGRCh38.tsv.gz
GCST90199751	Gamma-glutamylmethionine levels	8237	http://ftp.ebi.ac.uk/pub/databases/gwas/summary_statistics/GCST90199001-GCST90200000/GCST90199751/GCST90199751_buildGRCh38.tsv.gz
GCST90199752	Epiandrosterone sulfate levels	8174	http://ftp.ebi.ac.uk/pub/databases/gwas/summary_statistics/GCST90199001-GCST90200000/GCST90199752/GCST90199752_buildGRCh38.tsv.gz
GCST90199753	Gamma-glutamyltryptophan levels	7902	http://ftp.ebi.ac.uk/pub/databases/gwas/summary_statistics/GCST90199001-GCST90200000/GCST90199753/GCST90199753_buildGRCh38.tsv.gz
GCST90199754	7-methylxanthine levels	8019	http://ftp.ebi.ac.uk/pub/databases/gwas/summary_statistics/GCST90199001-GCST90200000/GCST90199754/GCST90199754_buildGRCh38.tsv.gz
GCST90199755	3,7-dimethylurate levels	6894	http://ftp.ebi.ac.uk/pub/databases/gwas/summary_statistics/GCST90199001-GCST90200000/GCST90199755/GCST90199755_buildGRCh38.tsv.gz
GCST90199756	1,7-dimethyluric acid levels	7950	http://ftp.ebi.ac.uk/pub/databases/gwas/summary_statistics/GCST90199001-GCST90200000/GCST90199756/GCST90199756_buildGRCh38.tsv.gz
GCST90199757	1,3,7-trimethylurate levels	7446	http://ftp.ebi.ac.uk/pub/databases/gwas/summary_statistics/GCST90199001-GCST90200000/GCST90199757/GCST90199757_buildGRCh38.tsv.gz
GCST90199758	N4-acetylcytidine levels	7425	http://ftp.ebi.ac.uk/pub/databases/gwas/summary_statistics/GCST90199001-GCST90200000/GCST90199758/GCST90199758_buildGRCh38.tsv.gz
GCST90199759	Indolebutyrate levels	4423	http://ftp.ebi.ac.uk/pub/databases/gwas/summary_statistics/GCST90199001-GCST90200000/GCST90199759/GCST90199759_buildGRCh38.tsv.gz
GCST90199760	5-acetylamino-6-amino-3-methyluracil levels	8006	http://ftp.ebi.ac.uk/pub/databases/gwas/summary_statistics/GCST90199001-GCST90200000/GCST90199760/GCST90199760_buildGRCh38.tsv.gz
GCST90199761	N1-methylinosine levels	8147	http://ftp.ebi.ac.uk/pub/databases/gwas/summary_statistics/GCST90199001-GCST90200000/GCST90199761/GCST90199761_buildGRCh38.tsv.gz
GCST90199762	N6-carbamoylthreonyladenosine levels	8176	http://ftp.ebi.ac.uk/pub/databases/gwas/summary_statistics/GCST90199001-GCST90200000/GCST90199762/GCST90199762_buildGRCh38.tsv.gz
GCST90199763	1-methylxanthine levels	7959	http://ftp.ebi.ac.uk/pub/databases/gwas/summary_statistics/GCST90199001-GCST90200000/GCST90199763/GCST90199763_buildGRCh38.tsv.gz
GCST90199764	N2,n2-dimethylguanosine levels	8210	http://ftp.ebi.ac.uk/pub/databases/gwas/summary_statistics/GCST90199001-GCST90200000/GCST90199764/GCST90199764_buildGRCh38.tsv.gz
GCST90199765	4-hydroxyhippurate levels	8259	http://ftp.ebi.ac.uk/pub/databases/gwas/summary_statistics/GCST90199001-GCST90200000/GCST90199765/GCST90199765_buildGRCh38.tsv.gz
GCST90199766	3-(3-amino-3-carboxypropyl)uridine levels	7679	http://ftp.ebi.ac.uk/pub/databases/gwas/summary_statistics/GCST90199001-GCST90200000/GCST90199766/GCST90199766_buildGRCh38.tsv.gz
GCST90199767	5,6-dihydrouridine levels	8210	http://ftp.ebi.ac.uk/pub/databases/gwas/summary_statistics/GCST90199001-GCST90200000/GCST90199767/GCST90199767_buildGRCh38.tsv.gz
GCST90199768	Phenylacetylglutamine levels	8251	http://ftp.ebi.ac.uk/pub/databases/gwas/summary_statistics/GCST90199001-GCST90200000/GCST90199768/GCST90199768_buildGRCh38.tsv.gz
GCST90199769	3-hydroxydodecanedioate levels	7168	http://ftp.ebi.ac.uk/pub/databases/gwas/summary_statistics/GCST90199001-GCST90200000/GCST90199769/GCST90199769_buildGRCh38.tsv.gz
GCST90199770	1-arachidonylglycerol (20:4) levels	7650	http://ftp.ebi.ac.uk/pub/databases/gwas/summary_statistics/GCST90199001-GCST90200000/GCST90199770/GCST90199770_buildGRCh38.tsv.gz
GCST90199771	7-methylguanine levels	8239	http://ftp.ebi.ac.uk/pub/databases/gwas/summary_statistics/GCST90199001-GCST90200000/GCST90199771/GCST90199771_buildGRCh38.tsv.gz
GCST90199772	1-stearoyl-GPE (18:0) levels	8270	http://ftp.ebi.ac.uk/pub/databases/gwas/summary_statistics/GCST90199001-GCST90200000/GCST90199772/GCST90199772_buildGRCh38.tsv.gz
GCST90199773	Phenol sulfate levels	8249	http://ftp.ebi.ac.uk/pub/databases/gwas/summary_statistics/GCST90199001-GCST90200000/GCST90199773/GCST90199773_buildGRCh38.tsv.gz
GCST90199774	Oleoylcarnitine levels	8260	http://ftp.ebi.ac.uk/pub/databases/gwas/summary_statistics/GCST90199001-GCST90200000/GCST90199774/GCST90199774_buildGRCh38.tsv.gz
GCST90199775	Gamma-glutamylisoleucine levels	8267	http://ftp.ebi.ac.uk/pub/databases/gwas/summary_statistics/GCST90199001-GCST90200000/GCST90199775/GCST90199775_buildGRCh38.tsv.gz
GCST90199776	Malonylcarnitine levels	5822	http://ftp.ebi.ac.uk/pub/databases/gwas/summary_statistics/GCST90199001-GCST90200000/GCST90199776/GCST90199776_buildGRCh38.tsv.gz
GCST90199777	1-palmitoleoyl-GPC (16:1) levels	8227	http://ftp.ebi.ac.uk/pub/databases/gwas/summary_statistics/GCST90199001-GCST90200000/GCST90199777/GCST90199777_buildGRCh38.tsv.gz
GCST90199778	N-methyl-2-pyridone-5-carboxamide levels	8177	http://ftp.ebi.ac.uk/pub/databases/gwas/summary_statistics/GCST90199001-GCST90200000/GCST90199778/GCST90199778_buildGRCh38.tsv.gz
GCST90199779	Gamma-glutamyl-2-aminobutyrate levels	7826	http://ftp.ebi.ac.uk/pub/databases/gwas/summary_statistics/GCST90199001-GCST90200000/GCST90199779/GCST90199779_buildGRCh38.tsv.gz
GCST90199780	1-stearoyl-GPG (18:0) levels	6806	http://ftp.ebi.ac.uk/pub/databases/gwas/summary_statistics/GCST90199001-GCST90200000/GCST90199780/GCST90199780_buildGRCh38.tsv.gz
GCST90199781	Hexanoylglycine levels	6015	http://ftp.ebi.ac.uk/pub/databases/gwas/summary_statistics/GCST90199001-GCST90200000/GCST90199781/GCST90199781_buildGRCh38.tsv.gz
GCST90199782	Glutamine degradant levels	8293	http://ftp.ebi.ac.uk/pub/databases/gwas/summary_statistics/GCST90199001-GCST90200000/GCST90199782/GCST90199782_buildGRCh38.tsv.gz
GCST90199783	5-methyluridine (ribothymidine) levels	8168	http://ftp.ebi.ac.uk/pub/databases/gwas/summary_statistics/GCST90199001-GCST90200000/GCST90199783/GCST90199783_buildGRCh38.tsv.gz
GCST90199784	Cysteine-glutathione disulfide levels	7812	http://ftp.ebi.ac.uk/pub/databases/gwas/summary_statistics/GCST90199001-GCST90200000/GCST90199784/GCST90199784_buildGRCh38.tsv.gz
GCST90199785	Isovalerylglycine levels	7100	http://ftp.ebi.ac.uk/pub/databases/gwas/summary_statistics/GCST90199001-GCST90200000/GCST90199785/GCST90199785_buildGRCh38.tsv.gz
GCST90199786	2-hydroxy-3-methylvalerate levels	8246	http://ftp.ebi.ac.uk/pub/databases/gwas/summary_statistics/GCST90199001-GCST90200000/GCST90199786/GCST90199786_buildGRCh38.tsv.gz
GCST90199787	Homostachydrine levels	8248	http://ftp.ebi.ac.uk/pub/databases/gwas/summary_statistics/GCST90199001-GCST90200000/GCST90199787/GCST90199787_buildGRCh38.tsv.gz
GCST90199788	1-arachidonoyl-gpc (20:4n6) levels	8267	http://ftp.ebi.ac.uk/pub/databases/gwas/summary_statistics/GCST90199001-GCST90200000/GCST90199788/GCST90199788_buildGRCh38.tsv.gz
GCST90199789	2-palmitoyl-GPC (16:0) levels	8249	http://ftp.ebi.ac.uk/pub/databases/gwas/summary_statistics/GCST90199001-GCST90200000/GCST90199789/GCST90199789_buildGRCh38.tsv.gz
GCST90199790	2-palmitoleoyl-GPC (16:1) levels	6697	http://ftp.ebi.ac.uk/pub/databases/gwas/summary_statistics/GCST90199001-GCST90200000/GCST90199790/GCST90199790_buildGRCh38.tsv.gz
GCST90199791	1-arachidonoyl-GPE (20:4n6) levels	8270	http://ftp.ebi.ac.uk/pub/databases/gwas/summary_statistics/GCST90199001-GCST90200000/GCST90199791/GCST90199791_buildGRCh38.tsv.gz
GCST90199792	1-palmitoyl-GPE (16:0) levels	8276	http://ftp.ebi.ac.uk/pub/databases/gwas/summary_statistics/GCST90199001-GCST90200000/GCST90199792/GCST90199792_buildGRCh38.tsv.gz
GCST90199793	1-linoleoyl-GPE (18:2) levels	8279	http://ftp.ebi.ac.uk/pub/databases/gwas/summary_statistics/GCST90199001-GCST90200000/GCST90199793/GCST90199793_buildGRCh38.tsv.gz
GCST90199794	1-oleoyl-GPE (18:1) levels	8283	http://ftp.ebi.ac.uk/pub/databases/gwas/summary_statistics/GCST90199001-GCST90200000/GCST90199794/GCST90199794_buildGRCh38.tsv.gz
GCST90199795	2-hydroxypalmitate levels	8247	http://ftp.ebi.ac.uk/pub/databases/gwas/summary_statistics/GCST90199001-GCST90200000/GCST90199795/GCST90199795_buildGRCh38.tsv.gz
GCST90199796	Docosapentaenoate (n6 DPA; 22:5n6) levels	7540	http://ftp.ebi.ac.uk/pub/databases/gwas/summary_statistics/GCST90199001-GCST90200000/GCST90199796/GCST90199796_buildGRCh38.tsv.gz
GCST90199797	Gulonate levels	7731	http://ftp.ebi.ac.uk/pub/databases/gwas/summary_statistics/GCST90199001-GCST90200000/GCST90199797/GCST90199797_buildGRCh38.tsv.gz
GCST90199798	Isobutyrylglycine levels	7465	http://ftp.ebi.ac.uk/pub/databases/gwas/summary_statistics/GCST90199001-GCST90200000/GCST90199798/GCST90199798_buildGRCh38.tsv.gz
GCST90199799	Glutarylcarnitine (c5-dc) levels	8238	http://ftp.ebi.ac.uk/pub/databases/gwas/summary_statistics/GCST90199001-GCST90200000/GCST90199799/GCST90199799_buildGRCh38.tsv.gz
GCST90199800	Carnitine C5:1 levels	8097	http://ftp.ebi.ac.uk/pub/databases/gwas/summary_statistics/GCST90199001-GCST90200000/GCST90199800/GCST90199800_buildGRCh38.tsv.gz
GCST90199801	Hydroquinone sulfate levels	7682	http://ftp.ebi.ac.uk/pub/databases/gwas/summary_statistics/GCST90199001-GCST90200000/GCST90199801/GCST90199801_buildGRCh38.tsv.gz
GCST90199802	Beta-hydroxyisovaleroylcarnitine levels	8232	http://ftp.ebi.ac.uk/pub/databases/gwas/summary_statistics/GCST90199001-GCST90200000/GCST90199802/GCST90199802_buildGRCh38.tsv.gz
GCST90199803	Catechol sulfate levels	8242	http://ftp.ebi.ac.uk/pub/databases/gwas/summary_statistics/GCST90199001-GCST90200000/GCST90199803/GCST90199803_buildGRCh38.tsv.gz
GCST90199804	7-alpha-hydroxy-3-oxo-4-cholestenoate (7-hoca) levels	8236	http://ftp.ebi.ac.uk/pub/databases/gwas/summary_statistics/GCST90199001-GCST90200000/GCST90199804/GCST90199804_buildGRCh38.tsv.gz
GCST90199805	Octadecanedioate levels	8223	http://ftp.ebi.ac.uk/pub/databases/gwas/summary_statistics/GCST90199001-GCST90200000/GCST90199805/GCST90199805_buildGRCh38.tsv.gz
GCST90199806	Tetradecanedioate (C14-DC) levels	8268	http://ftp.ebi.ac.uk/pub/databases/gwas/summary_statistics/GCST90199001-GCST90200000/GCST90199806/GCST90199806_buildGRCh38.tsv.gz
GCST90199807	Hexadecanedioate (C16-DC) levels	8260	http://ftp.ebi.ac.uk/pub/databases/gwas/summary_statistics/GCST90199001-GCST90200000/GCST90199807/GCST90199807_buildGRCh38.tsv.gz
GCST90199808	Glycerophosphoethanolamine levels	8231	http://ftp.ebi.ac.uk/pub/databases/gwas/summary_statistics/GCST90199001-GCST90200000/GCST90199808/GCST90199808_buildGRCh38.tsv.gz
GCST90199809	Taurolithocholate 3-sulfate levels	8124	http://ftp.ebi.ac.uk/pub/databases/gwas/summary_statistics/GCST90199001-GCST90200000/GCST90199809/GCST90199809_buildGRCh38.tsv.gz
GCST90199810	1-palmitoyl-GPI (16:0) levels	8246	http://ftp.ebi.ac.uk/pub/databases/gwas/summary_statistics/GCST90199001-GCST90200000/GCST90199810/GCST90199810_buildGRCh38.tsv.gz
GCST90199811	Glycolithocholate sulfate levels	8165	http://ftp.ebi.ac.uk/pub/databases/gwas/summary_statistics/GCST90199001-GCST90200000/GCST90199811/GCST90199811_buildGRCh38.tsv.gz
GCST90199812	3-(3-hydroxyphenyl)propionate levels	7304	http://ftp.ebi.ac.uk/pub/databases/gwas/summary_statistics/GCST90199001-GCST90200000/GCST90199812/GCST90199812_buildGRCh38.tsv.gz
GCST90199813	Deoxycarnitine levels	8271	http://ftp.ebi.ac.uk/pub/databases/gwas/summary_statistics/GCST90199001-GCST90200000/GCST90199813/GCST90199813_buildGRCh38.tsv.gz
GCST90199814	Alpha-hydroxycaproate levels	5169	http://ftp.ebi.ac.uk/pub/databases/gwas/summary_statistics/GCST90199001-GCST90200000/GCST90199814/GCST90199814_buildGRCh38.tsv.gz
GCST90199815	1-ribosyl-imidazoleacetate levels	8205	http://ftp.ebi.ac.uk/pub/databases/gwas/summary_statistics/GCST90199001-GCST90200000/GCST90199815/GCST90199815_buildGRCh38.tsv.gz
GCST90199816	3,4-dihydroxybutyrate levels	8142	http://ftp.ebi.ac.uk/pub/databases/gwas/summary_statistics/GCST90199001-GCST90200000/GCST90199816/GCST90199816_buildGRCh38.tsv.gz
GCST90199817	Indoleacetylglutamine levels	6161	http://ftp.ebi.ac.uk/pub/databases/gwas/summary_statistics/GCST90199001-GCST90200000/GCST90199817/GCST90199817_buildGRCh38.tsv.gz
GCST90199818	Mannitol/sorbitol levels	8211	http://ftp.ebi.ac.uk/pub/databases/gwas/summary_statistics/GCST90199001-GCST90200000/GCST90199818/GCST90199818_buildGRCh38.tsv.gz
GCST90199819	Tryptophan betaine levels	8216	http://ftp.ebi.ac.uk/pub/databases/gwas/summary_statistics/GCST90199001-GCST90200000/GCST90199819/GCST90199819_buildGRCh38.tsv.gz
GCST90199820	Dihomo-linolenate (20:3n3 or n6) levels	8273	http://ftp.ebi.ac.uk/pub/databases/gwas/summary_statistics/GCST90199001-GCST90200000/GCST90199820/GCST90199820_buildGRCh38.tsv.gz
GCST90199821	1-linoleoyl-GPI (18:2) levels	8268	http://ftp.ebi.ac.uk/pub/databases/gwas/summary_statistics/GCST90199001-GCST90200000/GCST90199821/GCST90199821_buildGRCh38.tsv.gz
GCST90199822	1-oleoyl-GPI (18:1) levels	8252	http://ftp.ebi.ac.uk/pub/databases/gwas/summary_statistics/GCST90199001-GCST90200000/GCST90199822/GCST90199822_buildGRCh38.tsv.gz
GCST90199823	O-cresol sulfate levels	7315	http://ftp.ebi.ac.uk/pub/databases/gwas/summary_statistics/GCST90199001-GCST90200000/GCST90199823/GCST90199823_buildGRCh38.tsv.gz
GCST90199824	4-vinylphenol sulfate levels	8280	http://ftp.ebi.ac.uk/pub/databases/gwas/summary_statistics/GCST90199001-GCST90200000/GCST90199824/GCST90199824_buildGRCh38.tsv.gz
GCST90199825	Pyrraline levels	7920	http://ftp.ebi.ac.uk/pub/databases/gwas/summary_statistics/GCST90199001-GCST90200000/GCST90199825/GCST90199825_buildGRCh38.tsv.gz
GCST90199826	N6-acetyllysine levels	8242	http://ftp.ebi.ac.uk/pub/databases/gwas/summary_statistics/GCST90199001-GCST90200000/GCST90199826/GCST90199826_buildGRCh38.tsv.gz
GCST90199827	Thymol sulfate levels	8063	http://ftp.ebi.ac.uk/pub/databases/gwas/summary_statistics/GCST90199001-GCST90200000/GCST90199827/GCST90199827_buildGRCh38.tsv.gz
GCST90199828	N-acetylserine levels	8217	http://ftp.ebi.ac.uk/pub/databases/gwas/summary_statistics/GCST90199001-GCST90200000/GCST90199828/GCST90199828_buildGRCh38.tsv.gz
GCST90199829	3-methyladipate levels	6958	http://ftp.ebi.ac.uk/pub/databases/gwas/summary_statistics/GCST90199001-GCST90200000/GCST90199829/GCST90199829_buildGRCh38.tsv.gz
GCST90199830	4-ethylphenylsulfate levels	8139	http://ftp.ebi.ac.uk/pub/databases/gwas/summary_statistics/GCST90199001-GCST90200000/GCST90199830/GCST90199830_buildGRCh38.tsv.gz
GCST90199831	1-stearoyl-2-oleoyl-GPE (18:0/18:1) levels	8273	http://ftp.ebi.ac.uk/pub/databases/gwas/summary_statistics/GCST90199001-GCST90200000/GCST90199831/GCST90199831_buildGRCh38.tsv.gz
GCST90199832	Dimethylarginine (sdma + adma) levels	8233	http://ftp.ebi.ac.uk/pub/databases/gwas/summary_statistics/GCST90199001-GCST90200000/GCST90199832/GCST90199832_buildGRCh38.tsv.gz
GCST90199833	Hexanoylglutamine levels	8128	http://ftp.ebi.ac.uk/pub/databases/gwas/summary_statistics/GCST90199001-GCST90200000/GCST90199833/GCST90199833_buildGRCh38.tsv.gz
GCST90199834	Gamma-glutamylalanine levels	7518	http://ftp.ebi.ac.uk/pub/databases/gwas/summary_statistics/GCST90199001-GCST90200000/GCST90199834/GCST90199834_buildGRCh38.tsv.gz
GCST90199835	5alpha-androstan-3beta,17beta-diol disulfate levels	8199	http://ftp.ebi.ac.uk/pub/databases/gwas/summary_statistics/GCST90199001-GCST90200000/GCST90199835/GCST90199835_buildGRCh38.tsv.gz
GCST90199836	N-methylproline levels	8299	http://ftp.ebi.ac.uk/pub/databases/gwas/summary_statistics/GCST90199001-GCST90200000/GCST90199836/GCST90199836_buildGRCh38.tsv.gz
GCST90199837	Carotenoid levels (cryptoxanthin)	8226	http://ftp.ebi.ac.uk/pub/databases/gwas/summary_statistics/GCST90199001-GCST90200000/GCST90199837/GCST90199837_buildGRCh38.tsv.gz
GCST90199838	5alpha-pregnan-3beta,20alpha-diol disulfate levels	8130	http://ftp.ebi.ac.uk/pub/databases/gwas/summary_statistics/GCST90199001-GCST90200000/GCST90199838/GCST90199838_buildGRCh38.tsv.gz
GCST90199839	Taurocholenate sulfate levels	8249	http://ftp.ebi.ac.uk/pub/databases/gwas/summary_statistics/GCST90199001-GCST90200000/GCST90199839/GCST90199839_buildGRCh38.tsv.gz
GCST90199840	Pregnenediol disulfate (C21H34O8S2) levels	8245	http://ftp.ebi.ac.uk/pub/databases/gwas/summary_statistics/GCST90199001-GCST90200000/GCST90199840/GCST90199840_buildGRCh38.tsv.gz
GCST90199841	Glycocholenate sulfate levels	8250	http://ftp.ebi.ac.uk/pub/databases/gwas/summary_statistics/GCST90199001-GCST90200000/GCST90199841/GCST90199841_buildGRCh38.tsv.gz
GCST90199842	Androstenediol (3beta,17beta) disulfate (1) levels	8222	http://ftp.ebi.ac.uk/pub/databases/gwas/summary_statistics/GCST90199001-GCST90200000/GCST90199842/GCST90199842_buildGRCh38.tsv.gz
GCST90199843	Chiro-inositol levels	4429	http://ftp.ebi.ac.uk/pub/databases/gwas/summary_statistics/GCST90199001-GCST90200000/GCST90199843/GCST90199843_buildGRCh38.tsv.gz
GCST90199844	1-palmitoyl-2-linoleoyl-GPE (16:0/18:2) levels	8266	http://ftp.ebi.ac.uk/pub/databases/gwas/summary_statistics/GCST90199001-GCST90200000/GCST90199844/GCST90199844_buildGRCh38.tsv.gz
GCST90199845	Sphinganine-1-phosphate levels	8126	http://ftp.ebi.ac.uk/pub/databases/gwas/summary_statistics/GCST90199001-GCST90200000/GCST90199845/GCST90199845_buildGRCh38.tsv.gz
GCST90199846	Glycosyl-N-stearoyl-sphingosine (d18:1/18:0) levels	8233	http://ftp.ebi.ac.uk/pub/databases/gwas/summary_statistics/GCST90199001-GCST90200000/GCST90199846/GCST90199846_buildGRCh38.tsv.gz
GCST90199847	4-allylphenol sulfate levels	8240	http://ftp.ebi.ac.uk/pub/databases/gwas/summary_statistics/GCST90199001-GCST90200000/GCST90199847/GCST90199847_buildGRCh38.tsv.gz
GCST90199848	Succinylcarnitine levels	8212	http://ftp.ebi.ac.uk/pub/databases/gwas/summary_statistics/GCST90199001-GCST90200000/GCST90199848/GCST90199848_buildGRCh38.tsv.gz
GCST90199849	21-hydroxypregnenolone disulfate levels	8132	http://ftp.ebi.ac.uk/pub/databases/gwas/summary_statistics/GCST90199001-GCST90200000/GCST90199849/GCST90199849_buildGRCh38.tsv.gz
GCST90199850	5alpha-androstan-3alpha,17alpha-diol monosulfate levels	5524	http://ftp.ebi.ac.uk/pub/databases/gwas/summary_statistics/GCST90199001-GCST90200000/GCST90199850/GCST90199850_buildGRCh38.tsv.gz
GCST90199851	Androstenediol (3beta,17beta) disulfate (2) levels	8205	http://ftp.ebi.ac.uk/pub/databases/gwas/summary_statistics/GCST90199001-GCST90200000/GCST90199851/GCST90199851_buildGRCh38.tsv.gz
GCST90199852	5alpha-androstan-3beta,17alpha-diol disulfate levels	7103	http://ftp.ebi.ac.uk/pub/databases/gwas/summary_statistics/GCST90199001-GCST90200000/GCST90199852/GCST90199852_buildGRCh38.tsv.gz
GCST90199853	5alpha-pregnan-3beta,20beta-diol monosulfate (1) levels	7772	http://ftp.ebi.ac.uk/pub/databases/gwas/summary_statistics/GCST90199001-GCST90200000/GCST90199853/GCST90199853_buildGRCh38.tsv.gz
GCST90199854	5alpha-pregnan-3beta,20alpha-diol monosulfate (2) levels	8028	http://ftp.ebi.ac.uk/pub/databases/gwas/summary_statistics/GCST90199001-GCST90200000/GCST90199854/GCST90199854_buildGRCh38.tsv.gz
GCST90199855	5alpha-androstan-3beta,17beta-diol monosulfate (2) levels	7066	http://ftp.ebi.ac.uk/pub/databases/gwas/summary_statistics/GCST90199001-GCST90200000/GCST90199855/GCST90199855_buildGRCh38.tsv.gz
GCST90199856	Androstenediol (3alpha, 17alpha) monosulfate (3) levels	8192	http://ftp.ebi.ac.uk/pub/databases/gwas/summary_statistics/GCST90199001-GCST90200000/GCST90199856/GCST90199856_buildGRCh38.tsv.gz
GCST90199857	5alpha-pregnan-diol disulfate levels	4110	http://ftp.ebi.ac.uk/pub/databases/gwas/summary_statistics/GCST90199001-GCST90200000/GCST90199857/GCST90199857_buildGRCh38.tsv.gz
GCST90199858	5alpha-androstan-3alpha,17beta-diol monosulfate (1) levels	7608	http://ftp.ebi.ac.uk/pub/databases/gwas/summary_statistics/GCST90199001-GCST90200000/GCST90199858/GCST90199858_buildGRCh38.tsv.gz
GCST90199859	5alpha-androstan-3alpha,17beta-diol disulfate levels	5082	http://ftp.ebi.ac.uk/pub/databases/gwas/summary_statistics/GCST90199001-GCST90200000/GCST90199859/GCST90199859_buildGRCh38.tsv.gz
GCST90199860	Andro steroid monosulfate C19H28O6S (1) levels	7415	http://ftp.ebi.ac.uk/pub/databases/gwas/summary_statistics/GCST90199001-GCST90200000/GCST90199860/GCST90199860_buildGRCh38.tsv.gz
GCST90199861	Pregnenediol sulfate (C21H34O5S) levels	8260	http://ftp.ebi.ac.uk/pub/databases/gwas/summary_statistics/GCST90199001-GCST90200000/GCST90199861/GCST90199861_buildGRCh38.tsv.gz
GCST90199862	4-hydroxycoumarin levels	6944	http://ftp.ebi.ac.uk/pub/databases/gwas/summary_statistics/GCST90199001-GCST90200000/GCST90199862/GCST90199862_buildGRCh38.tsv.gz
GCST90199863	16a-hydroxy DHEA 3-sulfate levels	8236	http://ftp.ebi.ac.uk/pub/databases/gwas/summary_statistics/GCST90199001-GCST90200000/GCST90199863/GCST90199863_buildGRCh38.tsv.gz
GCST90199864	Gamma-CEHC levels	8258	http://ftp.ebi.ac.uk/pub/databases/gwas/summary_statistics/GCST90199001-GCST90200000/GCST90199864/GCST90199864_buildGRCh38.tsv.gz
GCST90199865	2-hydroxyglutarate levels	7769	http://ftp.ebi.ac.uk/pub/databases/gwas/summary_statistics/GCST90199001-GCST90200000/GCST90199865/GCST90199865_buildGRCh38.tsv.gz
GCST90199866	N-acetyl-beta-alanine levels	8231	http://ftp.ebi.ac.uk/pub/databases/gwas/summary_statistics/GCST90199001-GCST90200000/GCST90199866/GCST90199866_buildGRCh38.tsv.gz
GCST90199867	Tridecenedioate (C13:1-DC) levels	8231	http://ftp.ebi.ac.uk/pub/databases/gwas/summary_statistics/GCST90199001-GCST90200000/GCST90199867/GCST90199867_buildGRCh38.tsv.gz
GCST90199868	N-acetyl-3-methylhistidine levels	7018	http://ftp.ebi.ac.uk/pub/databases/gwas/summary_statistics/GCST90199001-GCST90200000/GCST90199868/GCST90199868_buildGRCh38.tsv.gz
GCST90199869	2-hydroxyhippurate levels	8241	http://ftp.ebi.ac.uk/pub/databases/gwas/summary_statistics/GCST90199001-GCST90200000/GCST90199869/GCST90199869_buildGRCh38.tsv.gz
GCST90199870	4-cholesten-3-one levels	6990	http://ftp.ebi.ac.uk/pub/databases/gwas/summary_statistics/GCST90199001-GCST90200000/GCST90199870/GCST90199870_buildGRCh38.tsv.gz
GCST90199871	Androstenediol (3beta,17beta) monosulfate (2) levels	7811	http://ftp.ebi.ac.uk/pub/databases/gwas/summary_statistics/GCST90199001-GCST90200000/GCST90199871/GCST90199871_buildGRCh38.tsv.gz
GCST90199872	Androstenediol (3beta,17beta) monosulfate (1) levels	8229	http://ftp.ebi.ac.uk/pub/databases/gwas/summary_statistics/GCST90199001-GCST90200000/GCST90199872/GCST90199872_buildGRCh38.tsv.gz
GCST90199873	Pregnenolone sulfate levels	7772	http://ftp.ebi.ac.uk/pub/databases/gwas/summary_statistics/GCST90199001-GCST90200000/GCST90199873/GCST90199873_buildGRCh38.tsv.gz
GCST90199874	S-methylmethionine levels	6674	http://ftp.ebi.ac.uk/pub/databases/gwas/summary_statistics/GCST90199001-GCST90200000/GCST90199874/GCST90199874_buildGRCh38.tsv.gz
GCST90199875	13-HODE + 9-HODE levels	8207	http://ftp.ebi.ac.uk/pub/databases/gwas/summary_statistics/GCST90199001-GCST90200000/GCST90199875/GCST90199875_buildGRCh38.tsv.gz
GCST90199876	Palmitoyl sphingomyelin (d18:1/16:0) levels	8269	http://ftp.ebi.ac.uk/pub/databases/gwas/summary_statistics/GCST90199001-GCST90200000/GCST90199876/GCST90199876_buildGRCh38.tsv.gz
GCST90199877	Indole-3-carboxylate levels	4989	http://ftp.ebi.ac.uk/pub/databases/gwas/summary_statistics/GCST90199001-GCST90200000/GCST90199877/GCST90199877_buildGRCh38.tsv.gz
GCST90199878	Sphingomyelin (d18:1/18:1, d18:2/18:0) levels	8267	http://ftp.ebi.ac.uk/pub/databases/gwas/summary_statistics/GCST90199001-GCST90200000/GCST90199878/GCST90199878_buildGRCh38.tsv.gz
GCST90199879	Ergothioneine levels	8210	http://ftp.ebi.ac.uk/pub/databases/gwas/summary_statistics/GCST90199001-GCST90200000/GCST90199879/GCST90199879_buildGRCh38.tsv.gz
GCST90199880	Cis-4-decenoylcarnitine (C10:1) levels	8239	http://ftp.ebi.ac.uk/pub/databases/gwas/summary_statistics/GCST90199001-GCST90200000/GCST90199880/GCST90199880_buildGRCh38.tsv.gz
GCST90199881	5-(galactosylhydroxy)-L-lysine levels	6898	http://ftp.ebi.ac.uk/pub/databases/gwas/summary_statistics/GCST90199001-GCST90200000/GCST90199881/GCST90199881_buildGRCh38.tsv.gz
GCST90199882	2s,3R-dihydroxybutyrate levels	8252	http://ftp.ebi.ac.uk/pub/databases/gwas/summary_statistics/GCST90199001-GCST90200000/GCST90199882/GCST90199882_buildGRCh38.tsv.gz
GCST90199883	Cysteinylglycine disulfide levels	8216	http://ftp.ebi.ac.uk/pub/databases/gwas/summary_statistics/GCST90199001-GCST90200000/GCST90199883/GCST90199883_buildGRCh38.tsv.gz
GCST90199884	2,3-dihydroxyisovalerate levels	8268	http://ftp.ebi.ac.uk/pub/databases/gwas/summary_statistics/GCST90199001-GCST90200000/GCST90199884/GCST90199884_buildGRCh38.tsv.gz
GCST90199885	Alpha-ketoglutaramate levels	8210	http://ftp.ebi.ac.uk/pub/databases/gwas/summary_statistics/GCST90199001-GCST90200000/GCST90199885/GCST90199885_buildGRCh38.tsv.gz
GCST90199886	3-methylglutaconate levels	8197	http://ftp.ebi.ac.uk/pub/databases/gwas/summary_statistics/GCST90199001-GCST90200000/GCST90199886/GCST90199886_buildGRCh38.tsv.gz
GCST90199887	(16 or 17)-methylstearate (a19:0 or i19:0) levels	8239	http://ftp.ebi.ac.uk/pub/databases/gwas/summary_statistics/GCST90199001-GCST90200000/GCST90199887/GCST90199887_buildGRCh38.tsv.gz
GCST90199888	Cinnamoylglycine levels	7824	http://ftp.ebi.ac.uk/pub/databases/gwas/summary_statistics/GCST90199001-GCST90200000/GCST90199888/GCST90199888_buildGRCh38.tsv.gz
GCST90199889	2R,3R-dihydroxybutyrate levels	8223	http://ftp.ebi.ac.uk/pub/databases/gwas/summary_statistics/GCST90199001-GCST90200000/GCST90199889/GCST90199889_buildGRCh38.tsv.gz
GCST90199890	4-hydroxyglutamate levels	7226	http://ftp.ebi.ac.uk/pub/databases/gwas/summary_statistics/GCST90199001-GCST90200000/GCST90199890/GCST90199890_buildGRCh38.tsv.gz
GCST90199891	S-methylcysteine levels	8239	http://ftp.ebi.ac.uk/pub/databases/gwas/summary_statistics/GCST90199001-GCST90200000/GCST90199891/GCST90199891_buildGRCh38.tsv.gz
GCST90199892	Isoursodeoxycholate levels	8234	http://ftp.ebi.ac.uk/pub/databases/gwas/summary_statistics/GCST90199001-GCST90200000/GCST90199892/GCST90199892_buildGRCh38.tsv.gz
GCST90199893	Cis-4-decenoate (10:1n6) levels	8173	http://ftp.ebi.ac.uk/pub/databases/gwas/summary_statistics/GCST90199001-GCST90200000/GCST90199893/GCST90199893_buildGRCh38.tsv.gz
GCST90199894	4-oxo-retinoic acid levels	7514	http://ftp.ebi.ac.uk/pub/databases/gwas/summary_statistics/GCST90199001-GCST90200000/GCST90199894/GCST90199894_buildGRCh38.tsv.gz
GCST90199895	1-lignoceroyl-GPC (24:0) levels	8208	http://ftp.ebi.ac.uk/pub/databases/gwas/summary_statistics/GCST90199001-GCST90200000/GCST90199895/GCST90199895_buildGRCh38.tsv.gz
GCST90199896	Sulfate levels	8230	http://ftp.ebi.ac.uk/pub/databases/gwas/summary_statistics/GCST90199001-GCST90200000/GCST90199896/GCST90199896_buildGRCh38.tsv.gz
GCST90199897	4-hydroxy-2-oxoglutaric acid levels	7919	http://ftp.ebi.ac.uk/pub/databases/gwas/summary_statistics/GCST90199001-GCST90200000/GCST90199897/GCST90199897_buildGRCh38.tsv.gz
GCST90199898	Glycoursodeoxycholate levels	8252	http://ftp.ebi.ac.uk/pub/databases/gwas/summary_statistics/GCST90199001-GCST90200000/GCST90199898/GCST90199898_buildGRCh38.tsv.gz
GCST90199899	1-(1-enyl-palmitoyl)-GPC (p-16:0) levels	8170	http://ftp.ebi.ac.uk/pub/databases/gwas/summary_statistics/GCST90199001-GCST90200000/GCST90199899/GCST90199899_buildGRCh38.tsv.gz
GCST90199900	Argininate levels	8226	http://ftp.ebi.ac.uk/pub/databases/gwas/summary_statistics/GCST90199001-GCST90200000/GCST90199900/GCST90199900_buildGRCh38.tsv.gz
GCST90199901	1-methyl-5-imidazoleacetate levels	8171	http://ftp.ebi.ac.uk/pub/databases/gwas/summary_statistics/GCST90199001-GCST90200000/GCST90199901/GCST90199901_buildGRCh38.tsv.gz
GCST90199902	Hydantoin-5-propionate levels	8164	http://ftp.ebi.ac.uk/pub/databases/gwas/summary_statistics/GCST90199001-GCST90200000/GCST90199902/GCST90199902_buildGRCh38.tsv.gz
GCST90199903	2-oxoarginine levels	8223	http://ftp.ebi.ac.uk/pub/databases/gwas/summary_statistics/GCST90199001-GCST90200000/GCST90199903/GCST90199903_buildGRCh38.tsv.gz
GCST90199904	Pantoate levels	7662	http://ftp.ebi.ac.uk/pub/databases/gwas/summary_statistics/GCST90199001-GCST90200000/GCST90199904/GCST90199904_buildGRCh38.tsv.gz
GCST90199905	Formiminoglutamate levels	8175	http://ftp.ebi.ac.uk/pub/databases/gwas/summary_statistics/GCST90199001-GCST90200000/GCST90199905/GCST90199905_buildGRCh38.tsv.gz
GCST90199906	1-(1-enyl-palmitoyl)-GPE (p-16:0) levels	8227	http://ftp.ebi.ac.uk/pub/databases/gwas/summary_statistics/GCST90199001-GCST90200000/GCST90199906/GCST90199906_buildGRCh38.tsv.gz
GCST90199907	S-methylcysteine sulfoxide levels	8255	http://ftp.ebi.ac.uk/pub/databases/gwas/summary_statistics/GCST90199001-GCST90200000/GCST90199907/GCST90199907_buildGRCh38.tsv.gz
GCST90199908	2-o-methylascorbic acid levels	8219	http://ftp.ebi.ac.uk/pub/databases/gwas/summary_statistics/GCST90199001-GCST90200000/GCST90199908/GCST90199908_buildGRCh38.tsv.gz
GCST90199909	Eicosanedioate (C20-DC) levels	8258	http://ftp.ebi.ac.uk/pub/databases/gwas/summary_statistics/GCST90199001-GCST90200000/GCST90199909/GCST90199909_buildGRCh38.tsv.gz
GCST90199910	1-(1-enyl-stearoyl)-GPE (p-18:0) levels	8249	http://ftp.ebi.ac.uk/pub/databases/gwas/summary_statistics/GCST90199001-GCST90200000/GCST90199910/GCST90199910_buildGRCh38.tsv.gz
GCST90199911	Beta-citrylglutamate levels	8226	http://ftp.ebi.ac.uk/pub/databases/gwas/summary_statistics/GCST90199001-GCST90200000/GCST90199911/GCST90199911_buildGRCh38.tsv.gz
GCST90199912	N-oleoyltaurine levels	7375	http://ftp.ebi.ac.uk/pub/databases/gwas/summary_statistics/GCST90199001-GCST90200000/GCST90199912/GCST90199912_buildGRCh38.tsv.gz
GCST90199913	Docosadioate (C22-DC) levels	8225	http://ftp.ebi.ac.uk/pub/databases/gwas/summary_statistics/GCST90199001-GCST90200000/GCST90199913/GCST90199913_buildGRCh38.tsv.gz
GCST90199914	Oleoyl-linoleoyl-glycerol (18:1/18:2) [2] levels	8069	http://ftp.ebi.ac.uk/pub/databases/gwas/summary_statistics/GCST90199001-GCST90200000/GCST90199914/GCST90199914_buildGRCh38.tsv.gz
GCST90199915	Imidazole propionate levels	7776	http://ftp.ebi.ac.uk/pub/databases/gwas/summary_statistics/GCST90199001-GCST90200000/GCST90199915/GCST90199915_buildGRCh38.tsv.gz
GCST90199916	Carnitine C18:2 levels	8268	http://ftp.ebi.ac.uk/pub/databases/gwas/summary_statistics/GCST90199001-GCST90200000/GCST90199916/GCST90199916_buildGRCh38.tsv.gz
GCST90199917	Pregnanediol-3-glucuronide levels	7905	http://ftp.ebi.ac.uk/pub/databases/gwas/summary_statistics/GCST90199001-GCST90200000/GCST90199917/GCST90199917_buildGRCh38.tsv.gz
GCST90199918	Carboxyethyl-gaba levels	8090	http://ftp.ebi.ac.uk/pub/databases/gwas/summary_statistics/GCST90199001-GCST90200000/GCST90199918/GCST90199918_buildGRCh38.tsv.gz
GCST90199919	Alliin levels	6517	http://ftp.ebi.ac.uk/pub/databases/gwas/summary_statistics/GCST90199001-GCST90200000/GCST90199919/GCST90199919_buildGRCh38.tsv.gz
GCST90199920	Trimethylamine n-oxide levels	8218	http://ftp.ebi.ac.uk/pub/databases/gwas/summary_statistics/GCST90199001-GCST90200000/GCST90199920/GCST90199920_buildGRCh38.tsv.gz
GCST90199921	Dihydroferulate levels	6398	http://ftp.ebi.ac.uk/pub/databases/gwas/summary_statistics/GCST90199001-GCST90200000/GCST90199921/GCST90199921_buildGRCh38.tsv.gz
GCST90199922	Prolylglycine levels	7907	http://ftp.ebi.ac.uk/pub/databases/gwas/summary_statistics/GCST90199001-GCST90200000/GCST90199922/GCST90199922_buildGRCh38.tsv.gz
GCST90199923	N-palmitoylglycine levels	8236	http://ftp.ebi.ac.uk/pub/databases/gwas/summary_statistics/GCST90199001-GCST90200000/GCST90199923/GCST90199923_buildGRCh38.tsv.gz
GCST90199924	N-methyltaurine levels	5440	http://ftp.ebi.ac.uk/pub/databases/gwas/summary_statistics/GCST90199001-GCST90200000/GCST90199924/GCST90199924_buildGRCh38.tsv.gz
GCST90199925	Succinimide levels	5865	http://ftp.ebi.ac.uk/pub/databases/gwas/summary_statistics/GCST90199001-GCST90200000/GCST90199925/GCST90199925_buildGRCh38.tsv.gz
GCST90199926	N-acetylcarnosine levels	8233	http://ftp.ebi.ac.uk/pub/databases/gwas/summary_statistics/GCST90199001-GCST90200000/GCST90199926/GCST90199926_buildGRCh38.tsv.gz
GCST90199927	Histidine betaine (hercynine) levels	7518	http://ftp.ebi.ac.uk/pub/databases/gwas/summary_statistics/GCST90199001-GCST90200000/GCST90199927/GCST90199927_buildGRCh38.tsv.gz
GCST90199928	2-stearoyl-GPE (18:0) levels	8073	http://ftp.ebi.ac.uk/pub/databases/gwas/summary_statistics/GCST90199001-GCST90200000/GCST90199928/GCST90199928_buildGRCh38.tsv.gz
GCST90199929	Margaroylcarnitine (C17) levels	8112	http://ftp.ebi.ac.uk/pub/databases/gwas/summary_statistics/GCST90199001-GCST90200000/GCST90199929/GCST90199929_buildGRCh38.tsv.gz
GCST90199930	(R)-3-hydroxybutyrylcarnitine levels	7787	http://ftp.ebi.ac.uk/pub/databases/gwas/summary_statistics/GCST90199001-GCST90200000/GCST90199930/GCST90199930_buildGRCh38.tsv.gz
GCST90199931	Lanthionine levels	7760	http://ftp.ebi.ac.uk/pub/databases/gwas/summary_statistics/GCST90199001-GCST90200000/GCST90199931/GCST90199931_buildGRCh38.tsv.gz
GCST90199932	Mannonate levels	8166	http://ftp.ebi.ac.uk/pub/databases/gwas/summary_statistics/GCST90199001-GCST90200000/GCST90199932/GCST90199932_buildGRCh38.tsv.gz
GCST90199933	3b-hydroxy-5-cholenoic acid levels	6846	http://ftp.ebi.ac.uk/pub/databases/gwas/summary_statistics/GCST90199001-GCST90200000/GCST90199933/GCST90199933_buildGRCh38.tsv.gz
GCST90199934	2-hydroxydecanoate levels	8267	http://ftp.ebi.ac.uk/pub/databases/gwas/summary_statistics/GCST90199001-GCST90200000/GCST90199934/GCST90199934_buildGRCh38.tsv.gz
GCST90199935	Glycohyocholate levels	7095	http://ftp.ebi.ac.uk/pub/databases/gwas/summary_statistics/GCST90199001-GCST90200000/GCST90199935/GCST90199935_buildGRCh38.tsv.gz
GCST90199936	3-methyl catechol sulfate (2) levels	6320	http://ftp.ebi.ac.uk/pub/databases/gwas/summary_statistics/GCST90199001-GCST90200000/GCST90199936/GCST90199936_buildGRCh38.tsv.gz
GCST90199937	2-aminooctanoate levels	8178	http://ftp.ebi.ac.uk/pub/databases/gwas/summary_statistics/GCST90199001-GCST90200000/GCST90199937/GCST90199937_buildGRCh38.tsv.gz
GCST90199938	3-methyl catechol sulfate (1) levels	8233	http://ftp.ebi.ac.uk/pub/databases/gwas/summary_statistics/GCST90199001-GCST90200000/GCST90199938/GCST90199938_buildGRCh38.tsv.gz
GCST90199939	4-methylcatechol sulfate levels	8229	http://ftp.ebi.ac.uk/pub/databases/gwas/summary_statistics/GCST90199001-GCST90200000/GCST90199939/GCST90199939_buildGRCh38.tsv.gz
GCST90199940	Guaiacol sulfate levels	8262	http://ftp.ebi.ac.uk/pub/databases/gwas/summary_statistics/GCST90199001-GCST90200000/GCST90199940/GCST90199940_buildGRCh38.tsv.gz
GCST90199941	Gamma-CEHC glucuronide levels	6305	http://ftp.ebi.ac.uk/pub/databases/gwas/summary_statistics/GCST90199001-GCST90200000/GCST90199941/GCST90199941_buildGRCh38.tsv.gz
GCST90199942	Dimethyl sulfone levels	7905	http://ftp.ebi.ac.uk/pub/databases/gwas/summary_statistics/GCST90199001-GCST90200000/GCST90199942/GCST90199942_buildGRCh38.tsv.gz
GCST90199943	2-piperidinone levels	8225	http://ftp.ebi.ac.uk/pub/databases/gwas/summary_statistics/GCST90199001-GCST90200000/GCST90199943/GCST90199943_buildGRCh38.tsv.gz
GCST90199944	Indolin-2-one levels	7027	http://ftp.ebi.ac.uk/pub/databases/gwas/summary_statistics/GCST90199001-GCST90200000/GCST90199944/GCST90199944_buildGRCh38.tsv.gz
GCST90199945	Sphingomyelin (d18:1/14:0, d16:1/16:0) levels	8254	http://ftp.ebi.ac.uk/pub/databases/gwas/summary_statistics/GCST90199001-GCST90200000/GCST90199945/GCST90199945_buildGRCh38.tsv.gz
GCST90199946	3-acetylphenol sulfate levels	6897	http://ftp.ebi.ac.uk/pub/databases/gwas/summary_statistics/GCST90199001-GCST90200000/GCST90199946/GCST90199946_buildGRCh38.tsv.gz
GCST90199947	Sphingomyelin (d18:2/16:0, d18:1/16:1) levels	8272	http://ftp.ebi.ac.uk/pub/databases/gwas/summary_statistics/GCST90199001-GCST90200000/GCST90199947/GCST90199947_buildGRCh38.tsv.gz
GCST90199948	S-allylcysteine levels	6857	http://ftp.ebi.ac.uk/pub/databases/gwas/summary_statistics/GCST90199001-GCST90200000/GCST90199948/GCST90199948_buildGRCh38.tsv.gz
GCST90199949	6-oxopiperidine-2-carboxylate levels	8032	http://ftp.ebi.ac.uk/pub/databases/gwas/summary_statistics/GCST90199001-GCST90200000/GCST90199949/GCST90199949_buildGRCh38.tsv.gz
GCST90199950	2-aminophenol sulfate levels	8264	http://ftp.ebi.ac.uk/pub/databases/gwas/summary_statistics/GCST90199001-GCST90200000/GCST90199950/GCST90199950_buildGRCh38.tsv.gz
GCST90199951	N-acetylalliin levels	5432	http://ftp.ebi.ac.uk/pub/databases/gwas/summary_statistics/GCST90199001-GCST90200000/GCST90199951/GCST90199951_buildGRCh38.tsv.gz
GCST90199952	2-aminoheptanoate levels	8238	http://ftp.ebi.ac.uk/pub/databases/gwas/summary_statistics/GCST90199001-GCST90200000/GCST90199952/GCST90199952_buildGRCh38.tsv.gz
GCST90199953	3-methoxytyramine sulfate levels	5419	http://ftp.ebi.ac.uk/pub/databases/gwas/summary_statistics/GCST90199001-GCST90200000/GCST90199953/GCST90199953_buildGRCh38.tsv.gz
GCST90199954	N2,N5-diacetylornithine levels	7596	http://ftp.ebi.ac.uk/pub/databases/gwas/summary_statistics/GCST90199001-GCST90200000/GCST90199954/GCST90199954_buildGRCh38.tsv.gz
GCST90199955	Ferulic acid 4-sulfate levels	7332	http://ftp.ebi.ac.uk/pub/databases/gwas/summary_statistics/GCST90199001-GCST90200000/GCST90199955/GCST90199955_buildGRCh38.tsv.gz
GCST90199956	1H-indole-7-acetic acid levels	5986	http://ftp.ebi.ac.uk/pub/databases/gwas/summary_statistics/GCST90199001-GCST90200000/GCST90199956/GCST90199956_buildGRCh38.tsv.gz
GCST90199957	3-(3-hydroxyphenyl)propionate sulfate levels	5773	http://ftp.ebi.ac.uk/pub/databases/gwas/summary_statistics/GCST90199001-GCST90200000/GCST90199957/GCST90199957_buildGRCh38.tsv.gz
GCST90199958	1-linolenoyl-GPC (18:3) levels	8261	http://ftp.ebi.ac.uk/pub/databases/gwas/summary_statistics/GCST90199001-GCST90200000/GCST90199958/GCST90199958_buildGRCh38.tsv.gz
GCST90199959	O-sulfo-l-tyrosine levels	8229	http://ftp.ebi.ac.uk/pub/databases/gwas/summary_statistics/GCST90199001-GCST90200000/GCST90199959/GCST90199959_buildGRCh38.tsv.gz
GCST90199960	N-formylanthranilic acid levels	7534	http://ftp.ebi.ac.uk/pub/databases/gwas/summary_statistics/GCST90199001-GCST90200000/GCST90199960/GCST90199960_buildGRCh38.tsv.gz
GCST90199961	Methionine sulfone levels	8254	http://ftp.ebi.ac.uk/pub/databases/gwas/summary_statistics/GCST90199001-GCST90200000/GCST90199961/GCST90199961_buildGRCh38.tsv.gz
GCST90199962	Acisoga levels	7489	http://ftp.ebi.ac.uk/pub/databases/gwas/summary_statistics/GCST90199001-GCST90200000/GCST90199962/GCST90199962_buildGRCh38.tsv.gz
GCST90199963	17alpha-hydroxypregnanolone glucuronide levels	5582	http://ftp.ebi.ac.uk/pub/databases/gwas/summary_statistics/GCST90199001-GCST90200000/GCST90199963/GCST90199963_buildGRCh38.tsv.gz
GCST90199964	Etiocholanolone glucuronide levels	7821	http://ftp.ebi.ac.uk/pub/databases/gwas/summary_statistics/GCST90199001-GCST90200000/GCST90199964/GCST90199964_buildGRCh38.tsv.gz
GCST90199965	Fructosyllysine levels	8238	http://ftp.ebi.ac.uk/pub/databases/gwas/summary_statistics/GCST90199001-GCST90200000/GCST90199965/GCST90199965_buildGRCh38.tsv.gz
GCST90199966	1-(1-enyl-oleoyl)-GPE (p-18:1) levels	8157	http://ftp.ebi.ac.uk/pub/databases/gwas/summary_statistics/GCST90199001-GCST90200000/GCST90199966/GCST90199966_buildGRCh38.tsv.gz
GCST90199967	N-acetyltaurine levels	8160	http://ftp.ebi.ac.uk/pub/databases/gwas/summary_statistics/GCST90199001-GCST90200000/GCST90199967/GCST90199967_buildGRCh38.tsv.gz
GCST90199968	1-palmitoyl-GPG (16:0) levels	7708	http://ftp.ebi.ac.uk/pub/databases/gwas/summary_statistics/GCST90199001-GCST90200000/GCST90199968/GCST90199968_buildGRCh38.tsv.gz
GCST90199969	1-oleoyl-GPG (18:1) levels	6990	http://ftp.ebi.ac.uk/pub/databases/gwas/summary_statistics/GCST90199001-GCST90200000/GCST90199969/GCST90199969_buildGRCh38.tsv.gz
GCST90199970	Octadecenedioylcarnitine (C18:1-DC) levels	8245	http://ftp.ebi.ac.uk/pub/databases/gwas/summary_statistics/GCST90199001-GCST90200000/GCST90199970/GCST90199970_buildGRCh38.tsv.gz
GCST90199971	3-methylglutarylcarnitine (2) levels	8220	http://ftp.ebi.ac.uk/pub/databases/gwas/summary_statistics/GCST90199001-GCST90200000/GCST90199971/GCST90199971_buildGRCh38.tsv.gz
GCST90199972	Sphingomyelin (d18:1/24:1, d18:2/24:0) levels	8267	http://ftp.ebi.ac.uk/pub/databases/gwas/summary_statistics/GCST90199001-GCST90200000/GCST90199972/GCST90199972_buildGRCh38.tsv.gz
GCST90199973	Methyl glucopyranoside (alpha + beta) levels	7973	http://ftp.ebi.ac.uk/pub/databases/gwas/summary_statistics/GCST90199001-GCST90200000/GCST90199973/GCST90199973_buildGRCh38.tsv.gz
GCST90199974	9-hydroxystearate levels	7474	http://ftp.ebi.ac.uk/pub/databases/gwas/summary_statistics/GCST90199001-GCST90200000/GCST90199974/GCST90199974_buildGRCh38.tsv.gz
GCST90199975	Sphingomyelin (d18:2/14:0, d18:1/14:1) levels	8278	http://ftp.ebi.ac.uk/pub/databases/gwas/summary_statistics/GCST90199001-GCST90200000/GCST90199975/GCST90199975_buildGRCh38.tsv.gz
GCST90199976	1-dihomo-linolenylglycerol (20:3) levels	6470	http://ftp.ebi.ac.uk/pub/databases/gwas/summary_statistics/GCST90199001-GCST90200000/GCST90199976/GCST90199976_buildGRCh38.tsv.gz
GCST90199977	4-hydroxychlorothalonil levels	8216	http://ftp.ebi.ac.uk/pub/databases/gwas/summary_statistics/GCST90199001-GCST90200000/GCST90199977/GCST90199977_buildGRCh38.tsv.gz
GCST90199978	Vanillactate levels	7935	http://ftp.ebi.ac.uk/pub/databases/gwas/summary_statistics/GCST90199001-GCST90200000/GCST90199978/GCST90199978_buildGRCh38.tsv.gz
GCST90199979	Carnitine C14:1 levels	8257	http://ftp.ebi.ac.uk/pub/databases/gwas/summary_statistics/GCST90199001-GCST90200000/GCST90199979/GCST90199979_buildGRCh38.tsv.gz
GCST90199980	N-formylphenylalanine levels	7229	http://ftp.ebi.ac.uk/pub/databases/gwas/summary_statistics/GCST90199001-GCST90200000/GCST90199980/GCST90199980_buildGRCh38.tsv.gz
GCST90199981	2-acetamidophenol sulfate levels	6984	http://ftp.ebi.ac.uk/pub/databases/gwas/summary_statistics/GCST90199001-GCST90200000/GCST90199981/GCST90199981_buildGRCh38.tsv.gz
GCST90199982	4-vinylguaiacol sulfate levels	7592	http://ftp.ebi.ac.uk/pub/databases/gwas/summary_statistics/GCST90199001-GCST90200000/GCST90199982/GCST90199982_buildGRCh38.tsv.gz
GCST90199983	5alpha-androstan-3alpha,17beta-diol monosulfate (2) levels	5920	http://ftp.ebi.ac.uk/pub/databases/gwas/summary_statistics/GCST90199001-GCST90200000/GCST90199983/GCST90199983_buildGRCh38.tsv.gz
GCST90199984	Vanillic alcohol sulfate levels	5076	http://ftp.ebi.ac.uk/pub/databases/gwas/summary_statistics/GCST90199001-GCST90200000/GCST90199984/GCST90199984_buildGRCh38.tsv.gz
GCST90199985	Methyl-4-hydroxybenzoate sulfate levels	8285	http://ftp.ebi.ac.uk/pub/databases/gwas/summary_statistics/GCST90199001-GCST90200000/GCST90199985/GCST90199985_buildGRCh38.tsv.gz
GCST90199986	Eugenol sulfate levels	7063	http://ftp.ebi.ac.uk/pub/databases/gwas/summary_statistics/GCST90199001-GCST90200000/GCST90199986/GCST90199986_buildGRCh38.tsv.gz
GCST90199987	2-methoxyresorcinol sulfate levels	5897	http://ftp.ebi.ac.uk/pub/databases/gwas/summary_statistics/GCST90199001-GCST90200000/GCST90199987/GCST90199987_buildGRCh38.tsv.gz
GCST90199988	Tyramine O-sulfate levels	7254	http://ftp.ebi.ac.uk/pub/databases/gwas/summary_statistics/GCST90199001-GCST90200000/GCST90199988/GCST90199988_buildGRCh38.tsv.gz
GCST90199989	4-methylguaiacol sulfate levels	7141	http://ftp.ebi.ac.uk/pub/databases/gwas/summary_statistics/GCST90199001-GCST90200000/GCST90199989/GCST90199989_buildGRCh38.tsv.gz
GCST90199990	3-hydroxypyridine sulfate levels	8270	http://ftp.ebi.ac.uk/pub/databases/gwas/summary_statistics/GCST90199001-GCST90200000/GCST90199990/GCST90199990_buildGRCh38.tsv.gz
GCST90199991	Arabonate/xylonate levels	8211	http://ftp.ebi.ac.uk/pub/databases/gwas/summary_statistics/GCST90199001-GCST90200000/GCST90199991/GCST90199991_buildGRCh38.tsv.gz
GCST90199992	Octadecanedioylcarnitine (C18-DC) levels	8049	http://ftp.ebi.ac.uk/pub/databases/gwas/summary_statistics/GCST90199001-GCST90200000/GCST90199992/GCST90199992_buildGRCh38.tsv.gz
GCST90199993	Phenylacetylcarnitine levels	8127	http://ftp.ebi.ac.uk/pub/databases/gwas/summary_statistics/GCST90199001-GCST90200000/GCST90199993/GCST90199993_buildGRCh38.tsv.gz
GCST90199994	Ethylparaben sulfate levels	6408	http://ftp.ebi.ac.uk/pub/databases/gwas/summary_statistics/GCST90199001-GCST90200000/GCST90199994/GCST90199994_buildGRCh38.tsv.gz
GCST90199995	Sphingomyelin (d18:1/20:2, d18:2/20:1, d16:1/22:2) levels	8124	http://ftp.ebi.ac.uk/pub/databases/gwas/summary_statistics/GCST90199001-GCST90200000/GCST90199995/GCST90199995_buildGRCh38.tsv.gz
GCST90199996	Sphingomyelin (d18:1/20:1, d18:2/20:0) levels	8255	http://ftp.ebi.ac.uk/pub/databases/gwas/summary_statistics/GCST90199001-GCST90200000/GCST90199996/GCST90199996_buildGRCh38.tsv.gz
GCST90199997	Behenoyl sphingomyelin (d18:1/22:0) levels	8260	http://ftp.ebi.ac.uk/pub/databases/gwas/summary_statistics/GCST90199001-GCST90200000/GCST90199997/GCST90199997_buildGRCh38.tsv.gz
GCST90199998	Propyl 4-hydroxybenzoate sulfate levels	7855	http://ftp.ebi.ac.uk/pub/databases/gwas/summary_statistics/GCST90199001-GCST90200000/GCST90199998/GCST90199998_buildGRCh38.tsv.gz
GCST90199999	4-methoxyphenol sulfate levels	7500	http://ftp.ebi.ac.uk/pub/databases/gwas/summary_statistics/GCST90199001-GCST90200000/GCST90199999/GCST90199999_buildGRCh38.tsv.gz
GCST90200000	Umbelliferone sulfate levels	5598	http://ftp.ebi.ac.uk/pub/databases/gwas/summary_statistics/GCST90199001-GCST90200000/GCST90200000/GCST90200000_buildGRCh38.tsv.gz
GCST90200001	Sphingomyelin (d18:1/20:0, d16:1/22:0) levels	8257	http://ftp.ebi.ac.uk/pub/databases/gwas/summary_statistics/GCST90200001-GCST90201000/GCST90200001/GCST90200001_buildGRCh38.tsv.gz
GCST90200002	6-hydroxyindole sulfate levels	8229	http://ftp.ebi.ac.uk/pub/databases/gwas/summary_statistics/GCST90200001-GCST90201000/GCST90200002/GCST90200002_buildGRCh38.tsv.gz
GCST90200003	P-cresol glucuronide levels	7969	http://ftp.ebi.ac.uk/pub/databases/gwas/summary_statistics/GCST90200001-GCST90201000/GCST90200003/GCST90200003_buildGRCh38.tsv.gz
GCST90200004	N-carbamoylalanine levels	7315	http://ftp.ebi.ac.uk/pub/databases/gwas/summary_statistics/GCST90200001-GCST90201000/GCST90200004/GCST90200004_buildGRCh38.tsv.gz
GCST90200005	Citraconate/glutaconate levels	8263	http://ftp.ebi.ac.uk/pub/databases/gwas/summary_statistics/GCST90200001-GCST90201000/GCST90200005/GCST90200005_buildGRCh38.tsv.gz
GCST90200006	1,2,3-benzenetriol sulfate (2) levels	7484	http://ftp.ebi.ac.uk/pub/databases/gwas/summary_statistics/GCST90200001-GCST90201000/GCST90200006/GCST90200006_buildGRCh38.tsv.gz
GCST90200007	3-methoxycatechol sulfate (2) levels	7286	http://ftp.ebi.ac.uk/pub/databases/gwas/summary_statistics/GCST90200001-GCST90201000/GCST90200007/GCST90200007_buildGRCh38.tsv.gz
GCST90200008	C-glycosyltryptophan levels	8204	http://ftp.ebi.ac.uk/pub/databases/gwas/summary_statistics/GCST90200001-GCST90201000/GCST90200008/GCST90200008_buildGRCh38.tsv.gz
GCST90200009	3-methoxycatechol sulfate (1) levels	8194	http://ftp.ebi.ac.uk/pub/databases/gwas/summary_statistics/GCST90200001-GCST90201000/GCST90200009/GCST90200009_buildGRCh38.tsv.gz
GCST90200010	Sphingomyelin (d18:1/22:1, d18:2/22:0, d16:1/24:1) levels	8246	http://ftp.ebi.ac.uk/pub/databases/gwas/summary_statistics/GCST90200001-GCST90201000/GCST90200010/GCST90200010_buildGRCh38.tsv.gz
GCST90200011	Arabitol/xylitol levels	8219	http://ftp.ebi.ac.uk/pub/databases/gwas/summary_statistics/GCST90200001-GCST90201000/GCST90200011/GCST90200011_buildGRCh38.tsv.gz
GCST90200012	3-hydroxyhexanoate levels	8268	http://ftp.ebi.ac.uk/pub/databases/gwas/summary_statistics/GCST90200001-GCST90201000/GCST90200012/GCST90200012_buildGRCh38.tsv.gz
GCST90200013	Sphingomyelin (d18:1/22:2, d18:2/22:1, d16:1/24:2) levels	8267	http://ftp.ebi.ac.uk/pub/databases/gwas/summary_statistics/GCST90200001-GCST90201000/GCST90200013/GCST90200013_buildGRCh38.tsv.gz
GCST90200014	3beta-hydroxy-5-cholestenoate levels	8259	http://ftp.ebi.ac.uk/pub/databases/gwas/summary_statistics/GCST90200001-GCST90201000/GCST90200014/GCST90200014_buildGRCh38.tsv.gz
GCST90200015	N-acetylkynurenine (2) levels	6193	http://ftp.ebi.ac.uk/pub/databases/gwas/summary_statistics/GCST90200001-GCST90201000/GCST90200015/GCST90200015_buildGRCh38.tsv.gz
GCST90200016	Dopamine 4-sulfate levels	6888	http://ftp.ebi.ac.uk/pub/databases/gwas/summary_statistics/GCST90200001-GCST90201000/GCST90200016/GCST90200016_buildGRCh38.tsv.gz
GCST90200017	Sphingomyelin (d17:1/16:0, d18:1/15:0, d16:1/17:0) levels	8261	http://ftp.ebi.ac.uk/pub/databases/gwas/summary_statistics/GCST90200001-GCST90201000/GCST90200017/GCST90200017_buildGRCh38.tsv.gz
GCST90200018	Adipoylcarnitine (C6-DC) levels	8216	http://ftp.ebi.ac.uk/pub/databases/gwas/summary_statistics/GCST90200001-GCST90201000/GCST90200018/GCST90200018_buildGRCh38.tsv.gz
GCST90200019	Dopamine 3-o-sulfate levels	8252	http://ftp.ebi.ac.uk/pub/databases/gwas/summary_statistics/GCST90200001-GCST90201000/GCST90200019/GCST90200019_buildGRCh38.tsv.gz
GCST90200020	Lignoceroyl sphingomyelin (d18:1/24:0) levels	8250	http://ftp.ebi.ac.uk/pub/databases/gwas/summary_statistics/GCST90200001-GCST90201000/GCST90200020/GCST90200020_buildGRCh38.tsv.gz
GCST90200021	N-acetylglucosamine/n-acetylgalactosamine levels	7940	http://ftp.ebi.ac.uk/pub/databases/gwas/summary_statistics/GCST90200001-GCST90201000/GCST90200021/GCST90200021_buildGRCh38.tsv.gz
GCST90200022	Glycochenodeoxycholate 3-sulfate levels	8123	http://ftp.ebi.ac.uk/pub/databases/gwas/summary_statistics/GCST90200001-GCST90201000/GCST90200022/GCST90200022_buildGRCh38.tsv.gz
GCST90200023	Trans 3,4-methyleneheptanoate levels	7104	http://ftp.ebi.ac.uk/pub/databases/gwas/summary_statistics/GCST90200001-GCST90201000/GCST90200023/GCST90200023_buildGRCh38.tsv.gz
GCST90200024	Taurodeoxycholic acid 3-sulfate levels	7333	http://ftp.ebi.ac.uk/pub/databases/gwas/summary_statistics/GCST90200001-GCST90201000/GCST90200024/GCST90200024_buildGRCh38.tsv.gz
GCST90200025	Phenol glucuronide levels	4466	http://ftp.ebi.ac.uk/pub/databases/gwas/summary_statistics/GCST90200001-GCST90201000/GCST90200025/GCST90200025_buildGRCh38.tsv.gz
GCST90200026	Glycodeoxycholate 3-sulfate levels	8066	http://ftp.ebi.ac.uk/pub/databases/gwas/summary_statistics/GCST90200001-GCST90201000/GCST90200026/GCST90200026_buildGRCh38.tsv.gz
GCST90200027	4-hydroxyphenylacetoylcarnitine levels	7523	http://ftp.ebi.ac.uk/pub/databases/gwas/summary_statistics/GCST90200001-GCST90201000/GCST90200027/GCST90200027_buildGRCh38.tsv.gz
GCST90200028	1-stearoyl-2-oleoyl-gpc (18:0/18:1) levels	8257	http://ftp.ebi.ac.uk/pub/databases/gwas/summary_statistics/GCST90200001-GCST90201000/GCST90200028/GCST90200028_buildGRCh38.tsv.gz
GCST90200029	Linoleoyl ethanolamide levels	7214	http://ftp.ebi.ac.uk/pub/databases/gwas/summary_statistics/GCST90200001-GCST90201000/GCST90200029/GCST90200029_buildGRCh38.tsv.gz
GCST90200030	1,2-dilinoleoyl-GPC (18:2/18:2) levels	8227	http://ftp.ebi.ac.uk/pub/databases/gwas/summary_statistics/GCST90200001-GCST90201000/GCST90200030/GCST90200030_buildGRCh38.tsv.gz
GCST90200031	Nonanoylcarnitine (C9) levels	7669	http://ftp.ebi.ac.uk/pub/databases/gwas/summary_statistics/GCST90200001-GCST90201000/GCST90200031/GCST90200031_buildGRCh38.tsv.gz
GCST90200032	2-hydroxybutyrate/2-hydroxyisobutyrate levels	8215	http://ftp.ebi.ac.uk/pub/databases/gwas/summary_statistics/GCST90200001-GCST90201000/GCST90200032/GCST90200032_buildGRCh38.tsv.gz
GCST90200033	Sphingomyelin (d18:2/23:0, d18:1/23:1, d17:1/24:1) levels	8272	http://ftp.ebi.ac.uk/pub/databases/gwas/summary_statistics/GCST90200001-GCST90201000/GCST90200033/GCST90200033_buildGRCh38.tsv.gz
GCST90200034	Tricosanoyl sphingomyelin (d18:1/23:0) levels	8257	http://ftp.ebi.ac.uk/pub/databases/gwas/summary_statistics/GCST90200001-GCST90201000/GCST90200034/GCST90200034_buildGRCh38.tsv.gz
GCST90200035	Palmitoyl dihydrosphingomyelin (d18:0/16:0) levels	8269	http://ftp.ebi.ac.uk/pub/databases/gwas/summary_statistics/GCST90200001-GCST90201000/GCST90200035/GCST90200035_buildGRCh38.tsv.gz
GCST90200036	1-palmitoleoylglycerol (16:1) levels	6432	http://ftp.ebi.ac.uk/pub/databases/gwas/summary_statistics/GCST90200001-GCST90201000/GCST90200036/GCST90200036_buildGRCh38.tsv.gz
GCST90200037	1-stearoyl-2-linoleoyl-gpc (18:0/18:2) levels	8231	http://ftp.ebi.ac.uk/pub/databases/gwas/summary_statistics/GCST90200001-GCST90201000/GCST90200037/GCST90200037_buildGRCh38.tsv.gz
GCST90200038	1-palmitoyl-2-palmitoleoyl-gpc (16:0/16:1) levels	8276	http://ftp.ebi.ac.uk/pub/databases/gwas/summary_statistics/GCST90200001-GCST90201000/GCST90200038/GCST90200038_buildGRCh38.tsv.gz
GCST90200039	1-stearoyl-2-linoleoyl-GPE (18:0/18:2) levels	8241	http://ftp.ebi.ac.uk/pub/databases/gwas/summary_statistics/GCST90200001-GCST90201000/GCST90200039/GCST90200039_buildGRCh38.tsv.gz
GCST90200040	Sphingomyelin (d18:2/24:1, d18:1/24:2) levels	8273	http://ftp.ebi.ac.uk/pub/databases/gwas/summary_statistics/GCST90200001-GCST90201000/GCST90200040/GCST90200040_buildGRCh38.tsv.gz
GCST90200041	1-palmitoyl-2-stearoyl-gpc (16:0/18:0) levels	8271	http://ftp.ebi.ac.uk/pub/databases/gwas/summary_statistics/GCST90200001-GCST90201000/GCST90200041/GCST90200041_buildGRCh38.tsv.gz
GCST90200042	Oleate/vaccenate (18:1) levels	8230	http://ftp.ebi.ac.uk/pub/databases/gwas/summary_statistics/GCST90200001-GCST90201000/GCST90200042/GCST90200042_buildGRCh38.tsv.gz
GCST90200043	1-palmitoyl-2-docosahexaenoyl-gpc (16:0/22:6) levels	8256	http://ftp.ebi.ac.uk/pub/databases/gwas/summary_statistics/GCST90200001-GCST90201000/GCST90200043/GCST90200043_buildGRCh38.tsv.gz
GCST90200044	1-(1-enyl-stearoyl)-2-oleoyl-GPE (p-18:0/18:1) levels	8258	http://ftp.ebi.ac.uk/pub/databases/gwas/summary_statistics/GCST90200001-GCST90201000/GCST90200044/GCST90200044_buildGRCh38.tsv.gz
GCST90200045	1-stearoyl-2-arachidonoyl-GPE (18:0/20:4) levels	8259	http://ftp.ebi.ac.uk/pub/databases/gwas/summary_statistics/GCST90200001-GCST90201000/GCST90200045/GCST90200045_buildGRCh38.tsv.gz
GCST90200046	1-stearoyl-2-docosahexaenoyl-gpc (18:0/22:6) levels	8257	http://ftp.ebi.ac.uk/pub/databases/gwas/summary_statistics/GCST90200001-GCST90201000/GCST90200046/GCST90200046_buildGRCh38.tsv.gz
GCST90200047	Sphingomyelin (d18:1/17:0, d17:1/18:0, d19:1/16:0) levels	8252	http://ftp.ebi.ac.uk/pub/databases/gwas/summary_statistics/GCST90200001-GCST90201000/GCST90200047/GCST90200047_buildGRCh38.tsv.gz
GCST90200048	1-(1-enyl-palmitoyl)-2-arachidonoyl-GPE (p-16:0/20:4) levels	8262	http://ftp.ebi.ac.uk/pub/databases/gwas/summary_statistics/GCST90200001-GCST90201000/GCST90200048/GCST90200048_buildGRCh38.tsv.gz
GCST90200049	Myristoyl dihydrosphingomyelin (d18:0/14:0) levels	8254	http://ftp.ebi.ac.uk/pub/databases/gwas/summary_statistics/GCST90200001-GCST90201000/GCST90200049/GCST90200049_buildGRCh38.tsv.gz
GCST90200050	5-hydroxyindole sulfate levels	6163	http://ftp.ebi.ac.uk/pub/databases/gwas/summary_statistics/GCST90200001-GCST90201000/GCST90200050/GCST90200050_buildGRCh38.tsv.gz
GCST90200051	1-palmitoyl-2-dihomo-linolenoyl-GPC (16:0/20:3n3 or 6) levels	8230	http://ftp.ebi.ac.uk/pub/databases/gwas/summary_statistics/GCST90200001-GCST90201000/GCST90200051/GCST90200051_buildGRCh38.tsv.gz
GCST90200052	1-(1-enyl-palmitoyl)-2-arachidonoyl-gpc (p-16:0/20:4) levels	8251	http://ftp.ebi.ac.uk/pub/databases/gwas/summary_statistics/GCST90200001-GCST90201000/GCST90200052/GCST90200052_buildGRCh38.tsv.gz
GCST90200053	Sphingomyelin (d18:1/21:0, d17:1/22:0, d16:1/23:0) levels	8242	http://ftp.ebi.ac.uk/pub/databases/gwas/summary_statistics/GCST90200001-GCST90201000/GCST90200053/GCST90200053_buildGRCh38.tsv.gz
GCST90200054	1-palmitoyl-2-arachidonoyl-GPE (16:0/20:4) levels	8257	http://ftp.ebi.ac.uk/pub/databases/gwas/summary_statistics/GCST90200001-GCST90201000/GCST90200054/GCST90200054_buildGRCh38.tsv.gz
GCST90200055	Lactosyl-N-palmitoyl-sphingosine (d18:1/16:0) levels	8266	http://ftp.ebi.ac.uk/pub/databases/gwas/summary_statistics/GCST90200001-GCST90201000/GCST90200055/GCST90200055_buildGRCh38.tsv.gz
GCST90200056	Sphingomyelin (d18:0/18:0, d19:0/17:0) levels	8274	http://ftp.ebi.ac.uk/pub/databases/gwas/summary_statistics/GCST90200001-GCST90201000/GCST90200056/GCST90200056_buildGRCh38.tsv.gz
GCST90200057	1-(1-enyl-palmitoyl)-2-oleoyl-gpc (p-16:0/18:1) levels	8222	http://ftp.ebi.ac.uk/pub/databases/gwas/summary_statistics/GCST90200001-GCST90201000/GCST90200057/GCST90200057_buildGRCh38.tsv.gz
GCST90200058	1-(1-enyl-stearoyl)-2-arachidonoyl-GPE (p-18:0/20:4) levels	8254	http://ftp.ebi.ac.uk/pub/databases/gwas/summary_statistics/GCST90200001-GCST90201000/GCST90200058/GCST90200058_buildGRCh38.tsv.gz
GCST90200059	Behenoyl dihydrosphingomyelin (d18:0/22:0) levels	8275	http://ftp.ebi.ac.uk/pub/databases/gwas/summary_statistics/GCST90200001-GCST90201000/GCST90200059/GCST90200059_buildGRCh38.tsv.gz
GCST90200060	1-(1-enyl-palmitoyl)-2-linoleoyl-GPC (p-16:0/18:2) levels	8260	http://ftp.ebi.ac.uk/pub/databases/gwas/summary_statistics/GCST90200001-GCST90201000/GCST90200060/GCST90200060_buildGRCh38.tsv.gz
GCST90200061	1-(1-enyl-palmitoyl)-2-oleoyl-GPE (p-16:0/18:1) levels	8264	http://ftp.ebi.ac.uk/pub/databases/gwas/summary_statistics/GCST90200001-GCST90201000/GCST90200061/GCST90200061_buildGRCh38.tsv.gz
GCST90200062	1-palmitoyl-2-arachidonoyl-GPI (16:0/20:4) levels	8057	http://ftp.ebi.ac.uk/pub/databases/gwas/summary_statistics/GCST90200001-GCST90201000/GCST90200062/GCST90200062_buildGRCh38.tsv.gz
GCST90200063	1-palmitoyl-2-docosahexaenoyl-GPE (16:0/22:6) levels	8262	http://ftp.ebi.ac.uk/pub/databases/gwas/summary_statistics/GCST90200001-GCST90201000/GCST90200063/GCST90200063_buildGRCh38.tsv.gz
GCST90200064	N-palmitoyl-sphinganine (d18:0/16:0) levels	8208	http://ftp.ebi.ac.uk/pub/databases/gwas/summary_statistics/GCST90200001-GCST90201000/GCST90200064/GCST90200064_buildGRCh38.tsv.gz
GCST90200065	1-stearoyl-2-docosahexaenoyl-GPE (18:0/22:6) levels	8251	http://ftp.ebi.ac.uk/pub/databases/gwas/summary_statistics/GCST90200001-GCST90201000/GCST90200065/GCST90200065_buildGRCh38.tsv.gz
GCST90200066	Gamma-tocopherol/beta-tocopherol levels	8231	http://ftp.ebi.ac.uk/pub/databases/gwas/summary_statistics/GCST90200001-GCST90201000/GCST90200066/GCST90200066_buildGRCh38.tsv.gz
GCST90200067	1-stearoyl-2-linoleoyl-GPI (18:0/18:2) levels	8113	http://ftp.ebi.ac.uk/pub/databases/gwas/summary_statistics/GCST90200001-GCST90201000/GCST90200067/GCST90200067_buildGRCh38.tsv.gz
GCST90200068	1,2-dilinoleoyl-GPE (18:2/18:2) levels	6804	http://ftp.ebi.ac.uk/pub/databases/gwas/summary_statistics/GCST90200001-GCST90201000/GCST90200068/GCST90200068_buildGRCh38.tsv.gz
GCST90200069	Phenylacetylglutamate levels	6227	http://ftp.ebi.ac.uk/pub/databases/gwas/summary_statistics/GCST90200001-GCST90201000/GCST90200069/GCST90200069_buildGRCh38.tsv.gz
GCST90200070	1-(1-enyl-palmitoyl)-2-palmitoleoyl-GPC (P-16:0/16:1) levels	8083	http://ftp.ebi.ac.uk/pub/databases/gwas/summary_statistics/GCST90200001-GCST90201000/GCST90200070/GCST90200070_buildGRCh38.tsv.gz
GCST90200071	Palmitoylcholine levels	8209	http://ftp.ebi.ac.uk/pub/databases/gwas/summary_statistics/GCST90200001-GCST90201000/GCST90200071/GCST90200071_buildGRCh38.tsv.gz
GCST90200072	Thioproline levels	8226	http://ftp.ebi.ac.uk/pub/databases/gwas/summary_statistics/GCST90200001-GCST90201000/GCST90200072/GCST90200072_buildGRCh38.tsv.gz
GCST90200073	1-linoleoyl-2-arachidonoyl-GPC (18:2/20:4n6) levels	8063	http://ftp.ebi.ac.uk/pub/databases/gwas/summary_statistics/GCST90200001-GCST90201000/GCST90200073/GCST90200073_buildGRCh38.tsv.gz
GCST90200074	1-linoleoyl-GPG (18:2) levels	8115	http://ftp.ebi.ac.uk/pub/databases/gwas/summary_statistics/GCST90200001-GCST90201000/GCST90200074/GCST90200074_buildGRCh38.tsv.gz
GCST90200075	1-(1-enyl-palmitoyl)-2-linoleoyl-GPE (p-16:0/18:2) levels	8254	http://ftp.ebi.ac.uk/pub/databases/gwas/summary_statistics/GCST90200001-GCST90201000/GCST90200075/GCST90200075_buildGRCh38.tsv.gz
GCST90200076	1-(1-enyl-stearoyl)-2-linoleoyl-GPE (p-18:0/18:2) levels	8261	http://ftp.ebi.ac.uk/pub/databases/gwas/summary_statistics/GCST90200001-GCST90201000/GCST90200076/GCST90200076_buildGRCh38.tsv.gz
GCST90200077	1-stearoyl-2-oleoyl-GPI (18:0/18:1) levels	8111	http://ftp.ebi.ac.uk/pub/databases/gwas/summary_statistics/GCST90200001-GCST90201000/GCST90200077/GCST90200077_buildGRCh38.tsv.gz
GCST90200078	1-myristoyl-2-arachidonoyl-GPC (14:0/20:4) levels	8264	http://ftp.ebi.ac.uk/pub/databases/gwas/summary_statistics/GCST90200001-GCST90201000/GCST90200078/GCST90200078_buildGRCh38.tsv.gz
GCST90200079	1-oleoyl-2-arachidonoyl-GPE (18:1/20:4) levels	8121	http://ftp.ebi.ac.uk/pub/databases/gwas/summary_statistics/GCST90200001-GCST90201000/GCST90200079/GCST90200079_buildGRCh38.tsv.gz
GCST90200080	1-palmitoyl-2-oleoyl-GPI (16:0/18:1) levels	8123	http://ftp.ebi.ac.uk/pub/databases/gwas/summary_statistics/GCST90200001-GCST90201000/GCST90200080/GCST90200080_buildGRCh38.tsv.gz
GCST90200081	1-oleoyl-2-docosahexaenoyl-GPC (18:1/22:6) levels	8267	http://ftp.ebi.ac.uk/pub/databases/gwas/summary_statistics/GCST90200001-GCST90201000/GCST90200081/GCST90200081_buildGRCh38.tsv.gz
GCST90200082	1-oleoyl-2-linoleoyl-GPE (18:1/18:2) levels	8205	http://ftp.ebi.ac.uk/pub/databases/gwas/summary_statistics/GCST90200001-GCST90201000/GCST90200082/GCST90200082_buildGRCh38.tsv.gz
GCST90200083	1-(1-enyl-palmitoyl)-2-palmitoyl-GPC (P-16:0/16:0) levels	8266	http://ftp.ebi.ac.uk/pub/databases/gwas/summary_statistics/GCST90200001-GCST90201000/GCST90200083/GCST90200083_buildGRCh38.tsv.gz
GCST90200084	Oleoylcholine levels	8120	http://ftp.ebi.ac.uk/pub/databases/gwas/summary_statistics/GCST90200001-GCST90201000/GCST90200084/GCST90200084_buildGRCh38.tsv.gz
GCST90200085	Glycosyl-N-palmitoyl-sphingosine (d18:1/16:0) levels	8245	http://ftp.ebi.ac.uk/pub/databases/gwas/summary_statistics/GCST90200001-GCST90201000/GCST90200085/GCST90200085_buildGRCh38.tsv.gz
GCST90200086	Arachidonoylcholine levels	8170	http://ftp.ebi.ac.uk/pub/databases/gwas/summary_statistics/GCST90200001-GCST90201000/GCST90200086/GCST90200086_buildGRCh38.tsv.gz
GCST90200087	2-methylserine levels	7722	http://ftp.ebi.ac.uk/pub/databases/gwas/summary_statistics/GCST90200001-GCST90201000/GCST90200087/GCST90200087_buildGRCh38.tsv.gz
GCST90200088	(S)-3-hydroxybutyrylcarnitine levels	8249	http://ftp.ebi.ac.uk/pub/databases/gwas/summary_statistics/GCST90200001-GCST90201000/GCST90200088/GCST90200088_buildGRCh38.tsv.gz
GCST90200089	Methylsuccinoylcarnitine levels	8004	http://ftp.ebi.ac.uk/pub/databases/gwas/summary_statistics/GCST90200001-GCST90201000/GCST90200089/GCST90200089_buildGRCh38.tsv.gz
GCST90200090	Dihomo-linolenoyl-choline levels	6954	http://ftp.ebi.ac.uk/pub/databases/gwas/summary_statistics/GCST90200001-GCST90201000/GCST90200090/GCST90200090_buildGRCh38.tsv.gz
GCST90200091	Docosahexaenoylcholine levels	7440	http://ftp.ebi.ac.uk/pub/databases/gwas/summary_statistics/GCST90200001-GCST90201000/GCST90200091/GCST90200091_buildGRCh38.tsv.gz
GCST90200092	Glycocholate glucuronide (1) levels	4381	http://ftp.ebi.ac.uk/pub/databases/gwas/summary_statistics/GCST90200001-GCST90201000/GCST90200092/GCST90200092_buildGRCh38.tsv.gz
GCST90200093	Caffeic acid sulfate levels	7798	http://ftp.ebi.ac.uk/pub/databases/gwas/summary_statistics/GCST90200001-GCST90201000/GCST90200093/GCST90200093_buildGRCh38.tsv.gz
GCST90200094	Ascorbic acid 2-sulfate levels	8089	http://ftp.ebi.ac.uk/pub/databases/gwas/summary_statistics/GCST90200001-GCST90201000/GCST90200094/GCST90200094_buildGRCh38.tsv.gz
GCST90200095	1-linoleoyl-2-linolenoyl-GPC (18:2/18:3) levels	8188	http://ftp.ebi.ac.uk/pub/databases/gwas/summary_statistics/GCST90200001-GCST90201000/GCST90200095/GCST90200095_buildGRCh38.tsv.gz
GCST90200096	Catechol glucuronide levels	4698	http://ftp.ebi.ac.uk/pub/databases/gwas/summary_statistics/GCST90200001-GCST90201000/GCST90200096/GCST90200096_buildGRCh38.tsv.gz
GCST90200097	Furaneol sulfate levels	5882	http://ftp.ebi.ac.uk/pub/databases/gwas/summary_statistics/GCST90200001-GCST90201000/GCST90200097/GCST90200097_buildGRCh38.tsv.gz
GCST90200098	Ceramide (d18:1/24:1) levels	8265	http://ftp.ebi.ac.uk/pub/databases/gwas/summary_statistics/GCST90200001-GCST90201000/GCST90200098/GCST90200098_buildGRCh38.tsv.gz
GCST90200099	N-oleoylserine levels	7591	http://ftp.ebi.ac.uk/pub/databases/gwas/summary_statistics/GCST90200001-GCST90201000/GCST90200099/GCST90200099_buildGRCh38.tsv.gz
GCST90200100	Perfluorooctanesulfonate (PFOS) levels	8218	http://ftp.ebi.ac.uk/pub/databases/gwas/summary_statistics/GCST90200001-GCST90201000/GCST90200100/GCST90200100_buildGRCh38.tsv.gz
GCST90200101	Pimeloylcarnitine/3-methyladipoylcarnitine (C7-DC) levels	7837	http://ftp.ebi.ac.uk/pub/databases/gwas/summary_statistics/GCST90200001-GCST90201000/GCST90200101/GCST90200101_buildGRCh38.tsv.gz
GCST90200102	1-palmitoleoyl-2-linolenoyl-GPC (16:1/18:3) levels	7540	http://ftp.ebi.ac.uk/pub/databases/gwas/summary_statistics/GCST90200001-GCST90201000/GCST90200102/GCST90200102_buildGRCh38.tsv.gz
GCST90200103	Linoleoyl-arachidonoyl-glycerol (18:2/20:4) [1] levels	7731	http://ftp.ebi.ac.uk/pub/databases/gwas/summary_statistics/GCST90200001-GCST90201000/GCST90200103/GCST90200103_buildGRCh38.tsv.gz
GCST90200104	Hexadecadienoate (16:2n6) levels	8274	http://ftp.ebi.ac.uk/pub/databases/gwas/summary_statistics/GCST90200001-GCST90201000/GCST90200104/GCST90200104_buildGRCh38.tsv.gz
GCST90200105	Glycosyl-N-behenoyl-sphingadienine (d18:2/22:0) levels	8232	http://ftp.ebi.ac.uk/pub/databases/gwas/summary_statistics/GCST90200001-GCST90201000/GCST90200105/GCST90200105_buildGRCh38.tsv.gz
GCST90200106	4-hydroxyphenylacetylglutamine levels	7752	http://ftp.ebi.ac.uk/pub/databases/gwas/summary_statistics/GCST90200001-GCST90201000/GCST90200106/GCST90200106_buildGRCh38.tsv.gz
GCST90200107	Gamma-glutamyl-alpha-lysine levels	8250	http://ftp.ebi.ac.uk/pub/databases/gwas/summary_statistics/GCST90200001-GCST90201000/GCST90200107/GCST90200107_buildGRCh38.tsv.gz
GCST90200108	N-palmitoyl-sphingadienine (d18:2/16:0) levels	7805	http://ftp.ebi.ac.uk/pub/databases/gwas/summary_statistics/GCST90200001-GCST90201000/GCST90200108/GCST90200108_buildGRCh38.tsv.gz
GCST90200109	Linoleoyl-arachidonoyl-glycerol (18:2/20:4) [2] levels	7744	http://ftp.ebi.ac.uk/pub/databases/gwas/summary_statistics/GCST90200001-GCST90201000/GCST90200109/GCST90200109_buildGRCh38.tsv.gz
GCST90200110	Palmitoleoylcarnitine (C16:1) levels	8263	http://ftp.ebi.ac.uk/pub/databases/gwas/summary_statistics/GCST90200001-GCST90201000/GCST90200110/GCST90200110_buildGRCh38.tsv.gz
GCST90200111	N-stearoyl-sphingadienine (d18:2/18:0) levels	7229	http://ftp.ebi.ac.uk/pub/databases/gwas/summary_statistics/GCST90200001-GCST90201000/GCST90200111/GCST90200111_buildGRCh38.tsv.gz
GCST90200112	2,3-dihydroxy-2-methylbutyrate levels	8018	http://ftp.ebi.ac.uk/pub/databases/gwas/summary_statistics/GCST90200001-GCST90201000/GCST90200112/GCST90200112_buildGRCh38.tsv.gz
GCST90200113	Stearoylcholine levels	7140	http://ftp.ebi.ac.uk/pub/databases/gwas/summary_statistics/GCST90200001-GCST90201000/GCST90200113/GCST90200113_buildGRCh38.tsv.gz
GCST90200114	Glycosyl-N-tricosanoyl-sphingadienine (d18:2/23:0) levels	7274	http://ftp.ebi.ac.uk/pub/databases/gwas/summary_statistics/GCST90200001-GCST90201000/GCST90200114/GCST90200114_buildGRCh38.tsv.gz
GCST90200115	N-palmitoyl-heptadecasphingosine (d17:1/16:0) levels	7141	http://ftp.ebi.ac.uk/pub/databases/gwas/summary_statistics/GCST90200001-GCST90201000/GCST90200115/GCST90200115_buildGRCh38.tsv.gz
GCST90200116	Ceramide (d18:1/14:0, d16:1/16:0) levels	7270	http://ftp.ebi.ac.uk/pub/databases/gwas/summary_statistics/GCST90200001-GCST90201000/GCST90200116/GCST90200116_buildGRCh38.tsv.gz
GCST90200117	Glycosyl-N-(2-hydroxynervonoyl)-sphingosine (d18:1/24:1(2OH)) levels	8012	http://ftp.ebi.ac.uk/pub/databases/gwas/summary_statistics/GCST90200001-GCST90201000/GCST90200117/GCST90200117_buildGRCh38.tsv.gz
GCST90200118	Glycosyl ceramide (d18:2/24:1, d18:1/24:2) levels	8251	http://ftp.ebi.ac.uk/pub/databases/gwas/summary_statistics/GCST90200001-GCST90201000/GCST90200118/GCST90200118_buildGRCh38.tsv.gz
GCST90200119	Glycosyl ceramide (d18:1/23:1, d17:1/24:1) levels	5309	http://ftp.ebi.ac.uk/pub/databases/gwas/summary_statistics/GCST90200001-GCST90201000/GCST90200119/GCST90200119_buildGRCh38.tsv.gz
GCST90200120	Sphingadienine levels	4533	http://ftp.ebi.ac.uk/pub/databases/gwas/summary_statistics/GCST90200001-GCST90201000/GCST90200120/GCST90200120_buildGRCh38.tsv.gz
GCST90200121	Ceramide (d18:1/17:0, d17:1/18:0) levels	6073	http://ftp.ebi.ac.uk/pub/databases/gwas/summary_statistics/GCST90200001-GCST90201000/GCST90200121/GCST90200121_buildGRCh38.tsv.gz
GCST90200122	Nisinate (24:6n3) levels	4765	http://ftp.ebi.ac.uk/pub/databases/gwas/summary_statistics/GCST90200001-GCST90201000/GCST90200122/GCST90200122_buildGRCh38.tsv.gz
GCST90200123	Sphingomyelin (d18:0/20:0, d16:0/22:0) levels	8277	http://ftp.ebi.ac.uk/pub/databases/gwas/summary_statistics/GCST90200001-GCST90201000/GCST90200123/GCST90200123_buildGRCh38.tsv.gz
GCST90200124	Sphingomyelin (d18:2/24:2) levels	8140	http://ftp.ebi.ac.uk/pub/databases/gwas/summary_statistics/GCST90200001-GCST90201000/GCST90200124/GCST90200124_buildGRCh38.tsv.gz
GCST90200125	Sphingomyelin (d17:2/16:0, d18:2/15:0) levels	8264	http://ftp.ebi.ac.uk/pub/databases/gwas/summary_statistics/GCST90200001-GCST90201000/GCST90200125/GCST90200125_buildGRCh38.tsv.gz
GCST90200126	Sphingomyelin (d18:2/23:1) levels	8267	http://ftp.ebi.ac.uk/pub/databases/gwas/summary_statistics/GCST90200001-GCST90201000/GCST90200126/GCST90200126_buildGRCh38.tsv.gz
GCST90200127	Behenoylcarnitine (C22) levels	7368	http://ftp.ebi.ac.uk/pub/databases/gwas/summary_statistics/GCST90200001-GCST90201000/GCST90200127/GCST90200127_buildGRCh38.tsv.gz
GCST90200128	Sphingomyelin (d18:2/18:1) levels	8253	http://ftp.ebi.ac.uk/pub/databases/gwas/summary_statistics/GCST90200001-GCST90201000/GCST90200128/GCST90200128_buildGRCh38.tsv.gz
GCST90200129	Sphingomyelin (d18:2/21:0, d16:2/23:0) levels	8260	http://ftp.ebi.ac.uk/pub/databases/gwas/summary_statistics/GCST90200001-GCST90201000/GCST90200129/GCST90200129_buildGRCh38.tsv.gz
GCST90200130	Linoleoylcholine levels	8193	http://ftp.ebi.ac.uk/pub/databases/gwas/summary_statistics/GCST90200001-GCST90201000/GCST90200130/GCST90200130_buildGRCh38.tsv.gz
GCST90200131	Sphingomyelin (d18:1/19:0, d19:1/18:0) levels	8256	http://ftp.ebi.ac.uk/pub/databases/gwas/summary_statistics/GCST90200001-GCST90201000/GCST90200131/GCST90200131_buildGRCh38.tsv.gz
GCST90200132	Linolenoylcarnitine (C18:3) levels	8195	http://ftp.ebi.ac.uk/pub/databases/gwas/summary_statistics/GCST90200001-GCST90201000/GCST90200132/GCST90200132_buildGRCh38.tsv.gz
GCST90200133	Heneicosapentaenoate (21:5n3) levels	4827	http://ftp.ebi.ac.uk/pub/databases/gwas/summary_statistics/GCST90200001-GCST90201000/GCST90200133/GCST90200133_buildGRCh38.tsv.gz
GCST90200134	Sphingomyelin (d18:1/25:0, d19:0/24:1, d20:1/23:0, d19:1/24:0) levels	8126	http://ftp.ebi.ac.uk/pub/databases/gwas/summary_statistics/GCST90200001-GCST90201000/GCST90200134/GCST90200134_buildGRCh38.tsv.gz
GCST90200135	Arachidoylcarnitine (C20) levels	7682	http://ftp.ebi.ac.uk/pub/databases/gwas/summary_statistics/GCST90200001-GCST90201000/GCST90200135/GCST90200135_buildGRCh38.tsv.gz
GCST90200136	Cerotoylcarnitine (C26) levels	8266	http://ftp.ebi.ac.uk/pub/databases/gwas/summary_statistics/GCST90200001-GCST90201000/GCST90200136/GCST90200136_buildGRCh38.tsv.gz
GCST90200137	Lignoceroylcarnitine (C24) levels	8238	http://ftp.ebi.ac.uk/pub/databases/gwas/summary_statistics/GCST90200001-GCST90201000/GCST90200137/GCST90200137_buildGRCh38.tsv.gz
GCST90200138	Docosatrienoate (22:3n6) levels	5398	http://ftp.ebi.ac.uk/pub/databases/gwas/summary_statistics/GCST90200001-GCST90201000/GCST90200138/GCST90200138_buildGRCh38.tsv.gz
GCST90200139	Dihomo-linolenoylcarnitine (C20:3n3 or 6) levels	8092	http://ftp.ebi.ac.uk/pub/databases/gwas/summary_statistics/GCST90200001-GCST90201000/GCST90200139/GCST90200139_buildGRCh38.tsv.gz
GCST90200140	Carotene diol (2) levels	8196	http://ftp.ebi.ac.uk/pub/databases/gwas/summary_statistics/GCST90200001-GCST90201000/GCST90200140/GCST90200140_buildGRCh38.tsv.gz
GCST90200141	Ethyl alpha-glucopyranoside levels	6620	http://ftp.ebi.ac.uk/pub/databases/gwas/summary_statistics/GCST90200001-GCST90201000/GCST90200141/GCST90200141_buildGRCh38.tsv.gz
GCST90200142	Carotene diol (1) levels	8256	http://ftp.ebi.ac.uk/pub/databases/gwas/summary_statistics/GCST90200001-GCST90201000/GCST90200142/GCST90200142_buildGRCh38.tsv.gz
GCST90200143	Nervonoylcarnitine (C24:1) levels	7880	http://ftp.ebi.ac.uk/pub/databases/gwas/summary_statistics/GCST90200001-GCST90201000/GCST90200143/GCST90200143_buildGRCh38.tsv.gz
GCST90200144	Dihomo-linoleoylcarnitine (C20:2) levels	7887	http://ftp.ebi.ac.uk/pub/databases/gwas/summary_statistics/GCST90200001-GCST90201000/GCST90200144/GCST90200144_buildGRCh38.tsv.gz
GCST90200145	Glycosyl ceramide (d18:1/20:0, d16:1/22:0) levels	8259	http://ftp.ebi.ac.uk/pub/databases/gwas/summary_statistics/GCST90200001-GCST90201000/GCST90200145/GCST90200145_buildGRCh38.tsv.gz
GCST90200146	Docosahexaenoylcarnitine (C22:6) levels	6287	http://ftp.ebi.ac.uk/pub/databases/gwas/summary_statistics/GCST90200001-GCST90201000/GCST90200146/GCST90200146_buildGRCh38.tsv.gz
GCST90200147	N,N,N-trimethyl-5-aminovalerate levels	8214	http://ftp.ebi.ac.uk/pub/databases/gwas/summary_statistics/GCST90200001-GCST90201000/GCST90200147/GCST90200147_buildGRCh38.tsv.gz
GCST90200148	Eicosenoylcarnitine (C20:1) levels	8145	http://ftp.ebi.ac.uk/pub/databases/gwas/summary_statistics/GCST90200001-GCST90201000/GCST90200148/GCST90200148_buildGRCh38.tsv.gz
GCST90200149	Ximenoylcarnitine (C26:1) levels	8260	http://ftp.ebi.ac.uk/pub/databases/gwas/summary_statistics/GCST90200001-GCST90201000/GCST90200149/GCST90200149_buildGRCh38.tsv.gz
GCST90200150	Arachidonoylcarnitine (C20:4) levels	8202	http://ftp.ebi.ac.uk/pub/databases/gwas/summary_statistics/GCST90200001-GCST90201000/GCST90200150/GCST90200150_buildGRCh38.tsv.gz
GCST90200151	5-dodecenoylcarnitine (C12:1) levels	7899	http://ftp.ebi.ac.uk/pub/databases/gwas/summary_statistics/GCST90200001-GCST90201000/GCST90200151/GCST90200151_buildGRCh38.tsv.gz
GCST90200152	2-butenoylglycine levels	6253	http://ftp.ebi.ac.uk/pub/databases/gwas/summary_statistics/GCST90200001-GCST90201000/GCST90200152/GCST90200152_buildGRCh38.tsv.gz
GCST90200153	(N(1) + N(8))-acetylspermidine levels	8219	http://ftp.ebi.ac.uk/pub/databases/gwas/summary_statistics/GCST90200001-GCST90201000/GCST90200153/GCST90200153_buildGRCh38.tsv.gz
GCST90200154	Hydroxy-cmpf levels	8254	http://ftp.ebi.ac.uk/pub/databases/gwas/summary_statistics/GCST90200001-GCST90201000/GCST90200154/GCST90200154_buildGRCh38.tsv.gz
GCST90200155	2-furoylcarnitine levels	6448	http://ftp.ebi.ac.uk/pub/databases/gwas/summary_statistics/GCST90200001-GCST90201000/GCST90200155/GCST90200155_buildGRCh38.tsv.gz
GCST90200156	Cortolone glucuronide (1) levels	8152	http://ftp.ebi.ac.uk/pub/databases/gwas/summary_statistics/GCST90200001-GCST90201000/GCST90200156/GCST90200156_buildGRCh38.tsv.gz
GCST90200157	Carotene diol (3) levels	7650	http://ftp.ebi.ac.uk/pub/databases/gwas/summary_statistics/GCST90200001-GCST90201000/GCST90200157/GCST90200157_buildGRCh38.tsv.gz
GCST90200158	3-hydroxyoleoylcarnitine levels	7532	http://ftp.ebi.ac.uk/pub/databases/gwas/summary_statistics/GCST90200001-GCST90201000/GCST90200158/GCST90200158_buildGRCh38.tsv.gz
GCST90200159	Dodecenedioate (C12:1-DC) levels	8217	http://ftp.ebi.ac.uk/pub/databases/gwas/summary_statistics/GCST90200001-GCST90201000/GCST90200159/GCST90200159_buildGRCh38.tsv.gz
GCST90200160	Trans-2-hexenoylglycine levels	6545	http://ftp.ebi.ac.uk/pub/databases/gwas/summary_statistics/GCST90200001-GCST90201000/GCST90200160/GCST90200160_buildGRCh38.tsv.gz
GCST90200161	2-hydroxyarachidate levels	8170	http://ftp.ebi.ac.uk/pub/databases/gwas/summary_statistics/GCST90200001-GCST90201000/GCST90200161/GCST90200161_buildGRCh38.tsv.gz
GCST90200162	3-hydroxyphenylacetoylglutamine levels	5371	http://ftp.ebi.ac.uk/pub/databases/gwas/summary_statistics/GCST90200001-GCST90201000/GCST90200162/GCST90200162_buildGRCh38.tsv.gz
GCST90200163	Heptenedioate (C7:1-DC) levels	8128	http://ftp.ebi.ac.uk/pub/databases/gwas/summary_statistics/GCST90200001-GCST90201000/GCST90200163/GCST90200163_buildGRCh38.tsv.gz
GCST90200164	Hexadecenedioate (C16:1-DC) levels	8248	http://ftp.ebi.ac.uk/pub/databases/gwas/summary_statistics/GCST90200001-GCST90201000/GCST90200164/GCST90200164_buildGRCh38.tsv.gz
GCST90200165	Octadecenedioate (C18:1-DC) levels	8267	http://ftp.ebi.ac.uk/pub/databases/gwas/summary_statistics/GCST90200001-GCST90201000/GCST90200165/GCST90200165_buildGRCh38.tsv.gz
GCST90200166	Dihydroferulic acid sulfate levels	5188	http://ftp.ebi.ac.uk/pub/databases/gwas/summary_statistics/GCST90200001-GCST90201000/GCST90200166/GCST90200166_buildGRCh38.tsv.gz
GCST90200167	Glutamine conjugate of C7H12O2 levels	7881	http://ftp.ebi.ac.uk/pub/databases/gwas/summary_statistics/GCST90200001-GCST90201000/GCST90200167/GCST90200167_buildGRCh38.tsv.gz
GCST90200168	Hydroxyasparagine levels	8206	http://ftp.ebi.ac.uk/pub/databases/gwas/summary_statistics/GCST90200001-GCST90201000/GCST90200168/GCST90200168_buildGRCh38.tsv.gz
GCST90200169	Sphingomyelin (d17:1/14:0, d16:1/15:0) levels	8267	http://ftp.ebi.ac.uk/pub/databases/gwas/summary_statistics/GCST90200001-GCST90201000/GCST90200169/GCST90200169_buildGRCh38.tsv.gz
GCST90200170	Octadecadienedioate (C18:2-DC) levels	8231	http://ftp.ebi.ac.uk/pub/databases/gwas/summary_statistics/GCST90200001-GCST90201000/GCST90200170/GCST90200170_buildGRCh38.tsv.gz
GCST90200171	Perfluorooctanoate (PFOA) levels	8199	http://ftp.ebi.ac.uk/pub/databases/gwas/summary_statistics/GCST90200001-GCST90201000/GCST90200171/GCST90200171_buildGRCh38.tsv.gz
GCST90200172	3-carboxy-4-methyl-5-pentyl-2-furanpropionate (3-CMPFP) levels	8234	http://ftp.ebi.ac.uk/pub/databases/gwas/summary_statistics/GCST90200001-GCST90201000/GCST90200172/GCST90200172_buildGRCh38.tsv.gz
GCST90200173	Glutamine conjugate of C6H10O2 (2) levels	8233	http://ftp.ebi.ac.uk/pub/databases/gwas/summary_statistics/GCST90200001-GCST90201000/GCST90200173/GCST90200173_buildGRCh38.tsv.gz
GCST90200174	3-hydroxybutyroylglycine levels	8171	http://ftp.ebi.ac.uk/pub/databases/gwas/summary_statistics/GCST90200001-GCST90201000/GCST90200174/GCST90200174_buildGRCh38.tsv.gz
GCST90200175	Glycine conjugate of C10H14O2 (1) levels	8128	http://ftp.ebi.ac.uk/pub/databases/gwas/summary_statistics/GCST90200001-GCST90201000/GCST90200175/GCST90200175_buildGRCh38.tsv.gz
GCST90200176	Glutamine conjugate of C6H10O2 (1) levels	7980	http://ftp.ebi.ac.uk/pub/databases/gwas/summary_statistics/GCST90200001-GCST90201000/GCST90200176/GCST90200176_buildGRCh38.tsv.gz
GCST90200177	N-methylhydroxyproline levels	6902	http://ftp.ebi.ac.uk/pub/databases/gwas/summary_statistics/GCST90200001-GCST90201000/GCST90200177/GCST90200177_buildGRCh38.tsv.gz
GCST90200178	Glucuronide of C10H18O2 (7) levels	6090	http://ftp.ebi.ac.uk/pub/databases/gwas/summary_statistics/GCST90200001-GCST90201000/GCST90200178/GCST90200178_buildGRCh38.tsv.gz
GCST90200179	Glyco-beta-muricholate levels	7206	http://ftp.ebi.ac.uk/pub/databases/gwas/summary_statistics/GCST90200001-GCST90201000/GCST90200179/GCST90200179_buildGRCh38.tsv.gz
GCST90200180	Glucuronide of C12H22O4 (1) levels	5831	http://ftp.ebi.ac.uk/pub/databases/gwas/summary_statistics/GCST90200001-GCST90201000/GCST90200180/GCST90200180_buildGRCh38.tsv.gz
GCST90200181	N,n,n-trimethyl-alanylproline betaine (tmap) levels	8220	http://ftp.ebi.ac.uk/pub/databases/gwas/summary_statistics/GCST90200001-GCST90201000/GCST90200181/GCST90200181_buildGRCh38.tsv.gz
GCST90200182	Glycine conjugate of C10H12O2 levels	6177	http://ftp.ebi.ac.uk/pub/databases/gwas/summary_statistics/GCST90200001-GCST90201000/GCST90200182/GCST90200182_buildGRCh38.tsv.gz
GCST90200183	N-acetyl-2-aminooctanoate levels	8253	http://ftp.ebi.ac.uk/pub/databases/gwas/summary_statistics/GCST90200001-GCST90201000/GCST90200183/GCST90200183_buildGRCh38.tsv.gz
GCST90200184	3-formylindole levels	8256	http://ftp.ebi.ac.uk/pub/databases/gwas/summary_statistics/GCST90200001-GCST90201000/GCST90200184/GCST90200184_buildGRCh38.tsv.gz
GCST90200185	Gamma-glutamylcitrulline levels	8163	http://ftp.ebi.ac.uk/pub/databases/gwas/summary_statistics/GCST90200001-GCST90201000/GCST90200185/GCST90200185_buildGRCh38.tsv.gz
GCST90200186	8-methoxykynurenate levels	6938	http://ftp.ebi.ac.uk/pub/databases/gwas/summary_statistics/GCST90200001-GCST90201000/GCST90200186/GCST90200186_buildGRCh38.tsv.gz
GCST90200187	Tetradecadienoate (14:2) levels	8255	http://ftp.ebi.ac.uk/pub/databases/gwas/summary_statistics/GCST90200001-GCST90201000/GCST90200187/GCST90200187_buildGRCh38.tsv.gz
GCST90200188	3-amino-2-piperidone levels	8237	http://ftp.ebi.ac.uk/pub/databases/gwas/summary_statistics/GCST90200001-GCST90201000/GCST90200188/GCST90200188_buildGRCh38.tsv.gz
GCST90200189	Glucuronide of piperine metabolite C17H21NO3 (3) levels	6512	http://ftp.ebi.ac.uk/pub/databases/gwas/summary_statistics/GCST90200001-GCST90201000/GCST90200189/GCST90200189_buildGRCh38.tsv.gz
GCST90200190	Dodecadienoate (12:2) levels	8244	http://ftp.ebi.ac.uk/pub/databases/gwas/summary_statistics/GCST90200001-GCST90201000/GCST90200190/GCST90200190_buildGRCh38.tsv.gz
GCST90200191	N-lactoyl tyrosine levels	6389	http://ftp.ebi.ac.uk/pub/databases/gwas/summary_statistics/GCST90200001-GCST90201000/GCST90200191/GCST90200191_buildGRCh38.tsv.gz
GCST90200192	N,N-dimethylalanine levels	8219	http://ftp.ebi.ac.uk/pub/databases/gwas/summary_statistics/GCST90200001-GCST90201000/GCST90200192/GCST90200192_buildGRCh38.tsv.gz
GCST90200193	Ethyl beta-glucopyranoside levels	8152	http://ftp.ebi.ac.uk/pub/databases/gwas/summary_statistics/GCST90200001-GCST90201000/GCST90200193/GCST90200193_buildGRCh38.tsv.gz
GCST90200194	N-lactoyl phenylalanine levels	8223	http://ftp.ebi.ac.uk/pub/databases/gwas/summary_statistics/GCST90200001-GCST90201000/GCST90200194/GCST90200194_buildGRCh38.tsv.gz
GCST90200195	N-acetyl-isoputreanine levels	8236	http://ftp.ebi.ac.uk/pub/databases/gwas/summary_statistics/GCST90200001-GCST90201000/GCST90200195/GCST90200195_buildGRCh38.tsv.gz
GCST90200196	2,2'-Methylenebis(6-tert-butyl-p-cresol) levels	7397	http://ftp.ebi.ac.uk/pub/databases/gwas/summary_statistics/GCST90200001-GCST90201000/GCST90200196/GCST90200196_buildGRCh38.tsv.gz
GCST90200197	N-lactoyl isoleucine levels	7526	http://ftp.ebi.ac.uk/pub/databases/gwas/summary_statistics/GCST90200001-GCST90201000/GCST90200197/GCST90200197_buildGRCh38.tsv.gz
GCST90200198	2-hydroxysebacate levels	7865	http://ftp.ebi.ac.uk/pub/databases/gwas/summary_statistics/GCST90200001-GCST90201000/GCST90200198/GCST90200198_buildGRCh38.tsv.gz
GCST90200199	Ascorbic acid 3-sulfate levels	8186	http://ftp.ebi.ac.uk/pub/databases/gwas/summary_statistics/GCST90200001-GCST90201000/GCST90200199/GCST90200199_buildGRCh38.tsv.gz
GCST90200200	N-lactoyl valine levels	8133	http://ftp.ebi.ac.uk/pub/databases/gwas/summary_statistics/GCST90200001-GCST90201000/GCST90200200/GCST90200200_buildGRCh38.tsv.gz
GCST90200201	6-bromotryptophan levels	8214	http://ftp.ebi.ac.uk/pub/databases/gwas/summary_statistics/GCST90200001-GCST90201000/GCST90200201/GCST90200201_buildGRCh38.tsv.gz
GCST90200202	Delta-CEHC levels	6233	http://ftp.ebi.ac.uk/pub/databases/gwas/summary_statistics/GCST90200001-GCST90201000/GCST90200202/GCST90200202_buildGRCh38.tsv.gz
GCST90200203	Indoleacetoylcarnitine levels	7777	http://ftp.ebi.ac.uk/pub/databases/gwas/summary_statistics/GCST90200001-GCST90201000/GCST90200203/GCST90200203_buildGRCh38.tsv.gz
GCST90200204	N-acetyl leucine levels	7646	http://ftp.ebi.ac.uk/pub/databases/gwas/summary_statistics/GCST90200001-GCST90201000/GCST90200204/GCST90200204_buildGRCh38.tsv.gz
GCST90200205	3-indoleglyoxylic acid levels	7848	http://ftp.ebi.ac.uk/pub/databases/gwas/summary_statistics/GCST90200001-GCST90201000/GCST90200205/GCST90200205_buildGRCh38.tsv.gz
GCST90200206	Sulfate of piperine metabolite C18H21NO3 (1) levels	7021	http://ftp.ebi.ac.uk/pub/databases/gwas/summary_statistics/GCST90200001-GCST90201000/GCST90200206/GCST90200206_buildGRCh38.tsv.gz
GCST90200207	Methyl vanillate sulfate levels	4303	http://ftp.ebi.ac.uk/pub/databases/gwas/summary_statistics/GCST90200001-GCST90201000/GCST90200207/GCST90200207_buildGRCh38.tsv.gz
GCST90200208	Glucuronide of piperine metabolite C17H21NO3 (4) levels	7833	http://ftp.ebi.ac.uk/pub/databases/gwas/summary_statistics/GCST90200001-GCST90201000/GCST90200208/GCST90200208_buildGRCh38.tsv.gz
GCST90200209	Sulfate of piperine metabolite C16H19NO3 (3) levels	7705	http://ftp.ebi.ac.uk/pub/databases/gwas/summary_statistics/GCST90200001-GCST90201000/GCST90200209/GCST90200209_buildGRCh38.tsv.gz
GCST90200210	Sulfate of piperine metabolite C16H19NO3 (2) levels	7950	http://ftp.ebi.ac.uk/pub/databases/gwas/summary_statistics/GCST90200001-GCST90201000/GCST90200210/GCST90200210_buildGRCh38.tsv.gz
GCST90200211	3-hydroxypyridine glucuronide levels	5882	http://ftp.ebi.ac.uk/pub/databases/gwas/summary_statistics/GCST90200001-GCST90201000/GCST90200211/GCST90200211_buildGRCh38.tsv.gz
GCST90200212	Glucuronide of piperine metabolite C17H21NO3 (5) levels	6582	http://ftp.ebi.ac.uk/pub/databases/gwas/summary_statistics/GCST90200001-GCST90201000/GCST90200212/GCST90200212_buildGRCh38.tsv.gz
GCST90200213	2-naphthol sulfate levels	7673	http://ftp.ebi.ac.uk/pub/databases/gwas/summary_statistics/GCST90200001-GCST90201000/GCST90200213/GCST90200213_buildGRCh38.tsv.gz
GCST90200214	11beta-hydroxyandrosterone glucuronide levels	8081	http://ftp.ebi.ac.uk/pub/databases/gwas/summary_statistics/GCST90200001-GCST90201000/GCST90200214/GCST90200214_buildGRCh38.tsv.gz
GCST90200215	4-ethylcatechol sulfate levels	8222	http://ftp.ebi.ac.uk/pub/databases/gwas/summary_statistics/GCST90200001-GCST90201000/GCST90200215/GCST90200215_buildGRCh38.tsv.gz
GCST90200216	Sulfate of piperine metabolite C18H21NO3 (3) levels	7006	http://ftp.ebi.ac.uk/pub/databases/gwas/summary_statistics/GCST90200001-GCST90201000/GCST90200216/GCST90200216_buildGRCh38.tsv.gz
GCST90200217	(2,4 or 2,5)-dimethylphenol sulfate levels	5189	http://ftp.ebi.ac.uk/pub/databases/gwas/summary_statistics/GCST90200001-GCST90201000/GCST90200217/GCST90200217_buildGRCh38.tsv.gz
GCST90200218	11beta-hydroxyetiocholanolone glucuronide levels	7220	http://ftp.ebi.ac.uk/pub/databases/gwas/summary_statistics/GCST90200001-GCST90201000/GCST90200218/GCST90200218_buildGRCh38.tsv.gz
GCST90200219	Cholic acid glucuronide levels	4414	http://ftp.ebi.ac.uk/pub/databases/gwas/summary_statistics/GCST90200001-GCST90201000/GCST90200219/GCST90200219_buildGRCh38.tsv.gz
GCST90200220	4-allylcatechol sulfate levels	8139	http://ftp.ebi.ac.uk/pub/databases/gwas/summary_statistics/GCST90200001-GCST90201000/GCST90200220/GCST90200220_buildGRCh38.tsv.gz
GCST90200221	Glycoursodeoxycholic acid sulfate (1) levels	6622	http://ftp.ebi.ac.uk/pub/databases/gwas/summary_statistics/GCST90200001-GCST90201000/GCST90200221/GCST90200221_buildGRCh38.tsv.gz
GCST90200222	Dihydrocaffeate sulfate (2) levels	6519	http://ftp.ebi.ac.uk/pub/databases/gwas/summary_statistics/GCST90200001-GCST90201000/GCST90200222/GCST90200222_buildGRCh38.tsv.gz
GCST90200223	4-methylhexanoylglutamine levels	5576	http://ftp.ebi.ac.uk/pub/databases/gwas/summary_statistics/GCST90200001-GCST90201000/GCST90200223/GCST90200223_buildGRCh38.tsv.gz
GCST90200224	2-ketocaprylate levels	8240	http://ftp.ebi.ac.uk/pub/databases/gwas/summary_statistics/GCST90200001-GCST90201000/GCST90200224/GCST90200224_buildGRCh38.tsv.gz
GCST90200225	3-hydroxy-2-methylpyridine sulfate levels	7446	http://ftp.ebi.ac.uk/pub/databases/gwas/summary_statistics/GCST90200001-GCST90201000/GCST90200225/GCST90200225_buildGRCh38.tsv.gz
GCST90200226	5-hydroxy-2-methylpyridine sulfate levels	6977	http://ftp.ebi.ac.uk/pub/databases/gwas/summary_statistics/GCST90200001-GCST90201000/GCST90200226/GCST90200226_buildGRCh38.tsv.gz
GCST90200227	3-ethylcatechol sulfate (2) levels	4814	http://ftp.ebi.ac.uk/pub/databases/gwas/summary_statistics/GCST90200001-GCST90201000/GCST90200227/GCST90200227_buildGRCh38.tsv.gz
GCST90200228	3-hydroxyhexanoylcarnitine (1) levels	8227	http://ftp.ebi.ac.uk/pub/databases/gwas/summary_statistics/GCST90200001-GCST90201000/GCST90200228/GCST90200228_buildGRCh38.tsv.gz
GCST90200229	2,6-dihydroxybenzoic acid levels	8269	http://ftp.ebi.ac.uk/pub/databases/gwas/summary_statistics/GCST90200001-GCST90201000/GCST90200229/GCST90200229_buildGRCh38.tsv.gz
GCST90200230	3-ethylcatechol sulfate (1) levels	7062	http://ftp.ebi.ac.uk/pub/databases/gwas/summary_statistics/GCST90200001-GCST90201000/GCST90200230/GCST90200230_buildGRCh38.tsv.gz
GCST90200231	Lithocholate sulfate (1) levels	7891	http://ftp.ebi.ac.uk/pub/databases/gwas/summary_statistics/GCST90200001-GCST90201000/GCST90200231/GCST90200231_buildGRCh38.tsv.gz
GCST90200232	4-acetylcatechol sulfate (1) levels	7565	http://ftp.ebi.ac.uk/pub/databases/gwas/summary_statistics/GCST90200001-GCST90201000/GCST90200232/GCST90200232_buildGRCh38.tsv.gz
GCST90200233	2,3-dihydroxy-5-methylthio-4-pentenoate (dmtpa) levels	8225	http://ftp.ebi.ac.uk/pub/databases/gwas/summary_statistics/GCST90200001-GCST90201000/GCST90200233/GCST90200233_buildGRCh38.tsv.gz
GCST90200234	Picolinoylglycine levels	7862	http://ftp.ebi.ac.uk/pub/databases/gwas/summary_statistics/GCST90200001-GCST90201000/GCST90200234/GCST90200234_buildGRCh38.tsv.gz
GCST90200235	Succinoyltaurine levels	7897	http://ftp.ebi.ac.uk/pub/databases/gwas/summary_statistics/GCST90200001-GCST90201000/GCST90200235/GCST90200235_buildGRCh38.tsv.gz
GCST90200236	Undecenoylcarnitine (C11:1) levels	8253	http://ftp.ebi.ac.uk/pub/databases/gwas/summary_statistics/GCST90200001-GCST90201000/GCST90200236/GCST90200236_buildGRCh38.tsv.gz
GCST90200237	Palmitoyl-sphingosine-phosphoethanolamine (d18:1/16:0) levels	8140	http://ftp.ebi.ac.uk/pub/databases/gwas/summary_statistics/GCST90200001-GCST90201000/GCST90200237/GCST90200237_buildGRCh38.tsv.gz
GCST90200238	Pregnenetriol disulfate levels	8228	http://ftp.ebi.ac.uk/pub/databases/gwas/summary_statistics/GCST90200001-GCST90201000/GCST90200238/GCST90200238_buildGRCh38.tsv.gz
GCST90200239	Tetradecadienedioate (C14:2-DC) levels	7857	http://ftp.ebi.ac.uk/pub/databases/gwas/summary_statistics/GCST90200001-GCST90201000/GCST90200239/GCST90200239_buildGRCh38.tsv.gz
GCST90200240	Hydroxy-N6,N6,N6-trimethyllysine levels	8190	http://ftp.ebi.ac.uk/pub/databases/gwas/summary_statistics/GCST90200001-GCST90201000/GCST90200240/GCST90200240_buildGRCh38.tsv.gz
GCST90200241	Pregnenetriol sulfate levels	8233	http://ftp.ebi.ac.uk/pub/databases/gwas/summary_statistics/GCST90200001-GCST90201000/GCST90200241/GCST90200241_buildGRCh38.tsv.gz
GCST90200242	Taurochenodeoxycholic acid 3-sulfate levels	7157	http://ftp.ebi.ac.uk/pub/databases/gwas/summary_statistics/GCST90200001-GCST90201000/GCST90200242/GCST90200242_buildGRCh38.tsv.gz
GCST90200243	Hydroxypalmitoyl sphingomyelin (d18:1/16:0(OH)) levels	8260	http://ftp.ebi.ac.uk/pub/databases/gwas/summary_statistics/GCST90200001-GCST90201000/GCST90200243/GCST90200243_buildGRCh38.tsv.gz
GCST90200244	5-hydroxymethyl-2-furoylcarnitine levels	4803	http://ftp.ebi.ac.uk/pub/databases/gwas/summary_statistics/GCST90200001-GCST90201000/GCST90200244/GCST90200244_buildGRCh38.tsv.gz
GCST90200245	Eicosenedioate (C20:1-DC) levels	7861	http://ftp.ebi.ac.uk/pub/databases/gwas/summary_statistics/GCST90200001-GCST90201000/GCST90200245/GCST90200245_buildGRCh38.tsv.gz
GCST90200246	3-hydroxydecanoylcarnitine levels	8237	http://ftp.ebi.ac.uk/pub/databases/gwas/summary_statistics/GCST90200001-GCST90201000/GCST90200246/GCST90200246_buildGRCh38.tsv.gz
GCST90200247	Levulinoylcarnitine levels	7197	http://ftp.ebi.ac.uk/pub/databases/gwas/summary_statistics/GCST90200001-GCST90201000/GCST90200247/GCST90200247_buildGRCh38.tsv.gz
GCST90200248	Cis 3,4-methyleneheptanoate levels	8223	http://ftp.ebi.ac.uk/pub/databases/gwas/summary_statistics/GCST90200001-GCST90201000/GCST90200248/GCST90200248_buildGRCh38.tsv.gz
GCST90200249	Branched-chain, straight-chain, or cyclopropyl 12:1 fatty acid levels	8256	http://ftp.ebi.ac.uk/pub/databases/gwas/summary_statistics/GCST90200001-GCST90201000/GCST90200249/GCST90200249_buildGRCh38.tsv.gz
GCST90200250	Deoxycholic acid 12-sulfate levels	7438	http://ftp.ebi.ac.uk/pub/databases/gwas/summary_statistics/GCST90200001-GCST90201000/GCST90200250/GCST90200250_buildGRCh38.tsv.gz
GCST90200251	Branched-chain, straight-chain, or cyclopropyl 10:1 fatty acid (1) levels	8265	http://ftp.ebi.ac.uk/pub/databases/gwas/summary_statistics/GCST90200001-GCST90201000/GCST90200251/GCST90200251_buildGRCh38.tsv.gz
GCST90200252	3,5-dichloro-2,6-dihydroxybenzoic acid levels	8218	http://ftp.ebi.ac.uk/pub/databases/gwas/summary_statistics/GCST90200001-GCST90201000/GCST90200252/GCST90200252_buildGRCh38.tsv.gz
GCST90200253	Vanillic acid glycine levels	7512	http://ftp.ebi.ac.uk/pub/databases/gwas/summary_statistics/GCST90200001-GCST90201000/GCST90200253/GCST90200253_buildGRCh38.tsv.gz
GCST90200254	(S)-a-amino-omega-caprolactam levels	8185	http://ftp.ebi.ac.uk/pub/databases/gwas/summary_statistics/GCST90200001-GCST90201000/GCST90200254/GCST90200254_buildGRCh38.tsv.gz
GCST90200255	3-bromo-5-chloro-2,6-dihydroxybenzoic acid levels	8127	http://ftp.ebi.ac.uk/pub/databases/gwas/summary_statistics/GCST90200001-GCST90201000/GCST90200255/GCST90200255_buildGRCh38.tsv.gz
GCST90200256	Dibutyl sulfosuccinate levels	8099	http://ftp.ebi.ac.uk/pub/databases/gwas/summary_statistics/GCST90200001-GCST90201000/GCST90200256/GCST90200256_buildGRCh38.tsv.gz
GCST90200257	Metabolonic lactone sulfate levels	8203	http://ftp.ebi.ac.uk/pub/databases/gwas/summary_statistics/GCST90200001-GCST90201000/GCST90200257/GCST90200257_buildGRCh38.tsv.gz
GCST90200258	2-hydroxy-4-(methylthio)butanoic acid levels	8255	http://ftp.ebi.ac.uk/pub/databases/gwas/summary_statistics/GCST90200001-GCST90201000/GCST90200258/GCST90200258_buildGRCh38.tsv.gz
GCST90200259	Pentose acid levels	8235	http://ftp.ebi.ac.uk/pub/databases/gwas/summary_statistics/GCST90200001-GCST90201000/GCST90200259/GCST90200259_buildGRCh38.tsv.gz
GCST90200260	Branched chain 14:0 dicarboxylic acid levels	7990	http://ftp.ebi.ac.uk/pub/databases/gwas/summary_statistics/GCST90200001-GCST90201000/GCST90200260/GCST90200260_buildGRCh38.tsv.gz
GCST90200261	S-carboxyethylcysteine levels	8010	http://ftp.ebi.ac.uk/pub/databases/gwas/summary_statistics/GCST90200001-GCST90201000/GCST90200261/GCST90200261_buildGRCh38.tsv.gz
GCST90200262	N-succinyl-phenylalanine levels	6199	http://ftp.ebi.ac.uk/pub/databases/gwas/summary_statistics/GCST90200001-GCST90201000/GCST90200262/GCST90200262_buildGRCh38.tsv.gz
GCST90200263	(2 or 3)-decenoate (10:1n7 or n8) levels	8124	http://ftp.ebi.ac.uk/pub/databases/gwas/summary_statistics/GCST90200001-GCST90201000/GCST90200263/GCST90200263_buildGRCh38.tsv.gz
GCST90200264	Bilirubin degradation product, C17H20N2O5 (2) levels	8254	http://ftp.ebi.ac.uk/pub/databases/gwas/summary_statistics/GCST90200001-GCST90201000/GCST90200264/GCST90200264_buildGRCh38.tsv.gz
GCST90200265	Bilirubin degradation product, C16H18N2O5 (4) levels	8159	http://ftp.ebi.ac.uk/pub/databases/gwas/summary_statistics/GCST90200001-GCST90201000/GCST90200265/GCST90200265_buildGRCh38.tsv.gz
GCST90200266	Cis-3,4-methyleneheptanoylcarnitine levels	8259	http://ftp.ebi.ac.uk/pub/databases/gwas/summary_statistics/GCST90200001-GCST90201000/GCST90200266/GCST90200266_buildGRCh38.tsv.gz
GCST90200267	Tetrahydrocortisol glucuronide levels	8182	http://ftp.ebi.ac.uk/pub/databases/gwas/summary_statistics/GCST90200001-GCST90201000/GCST90200267/GCST90200267_buildGRCh38.tsv.gz
GCST90200268	N-acetyl-2-aminoadipate levels	7606	http://ftp.ebi.ac.uk/pub/databases/gwas/summary_statistics/GCST90200001-GCST90201000/GCST90200268/GCST90200268_buildGRCh38.tsv.gz
GCST90200269	Bilirubin degradation product, C17H20N2O5 (1) levels	8252	http://ftp.ebi.ac.uk/pub/databases/gwas/summary_statistics/GCST90200001-GCST90201000/GCST90200269/GCST90200269_buildGRCh38.tsv.gz
GCST90200270	2-methoxyhydroquinone sulfate (1) levels	7487	http://ftp.ebi.ac.uk/pub/databases/gwas/summary_statistics/GCST90200001-GCST90201000/GCST90200270/GCST90200270_buildGRCh38.tsv.gz
GCST90200271	Bilirubin degradation product, C16H18N2O5 (3) levels	7970	http://ftp.ebi.ac.uk/pub/databases/gwas/summary_statistics/GCST90200001-GCST90201000/GCST90200271/GCST90200271_buildGRCh38.tsv.gz
GCST90200272	3-hydroxyoctanoylcarnitine (1) levels	8245	http://ftp.ebi.ac.uk/pub/databases/gwas/summary_statistics/GCST90200001-GCST90201000/GCST90200272/GCST90200272_buildGRCh38.tsv.gz
GCST90200273	2-methoxyhydroquinone sulfate (2) levels	5778	http://ftp.ebi.ac.uk/pub/databases/gwas/summary_statistics/GCST90200001-GCST90201000/GCST90200273/GCST90200273_buildGRCh38.tsv.gz
GCST90200274	Cis-3,4-methyleneheptanoylglycine levels	8106	http://ftp.ebi.ac.uk/pub/databases/gwas/summary_statistics/GCST90200001-GCST90201000/GCST90200274/GCST90200274_buildGRCh38.tsv.gz
GCST90200275	Bilirubin degradation product, C16H18N2O5 (2) levels	8252	http://ftp.ebi.ac.uk/pub/databases/gwas/summary_statistics/GCST90200001-GCST90201000/GCST90200275/GCST90200275_buildGRCh38.tsv.gz
GCST90200276	2,4-di-tert-butylphenol levels	8251	http://ftp.ebi.ac.uk/pub/databases/gwas/summary_statistics/GCST90200001-GCST90201000/GCST90200276/GCST90200276_buildGRCh38.tsv.gz
GCST90200277	Bilirubin degradation product, C16H18N2O5 (1) levels	7864	http://ftp.ebi.ac.uk/pub/databases/gwas/summary_statistics/GCST90200001-GCST90201000/GCST90200277/GCST90200277_buildGRCh38.tsv.gz
GCST90200278	3-hydroxyoctanoylcarnitine (2) levels	8243	http://ftp.ebi.ac.uk/pub/databases/gwas/summary_statistics/GCST90200001-GCST90201000/GCST90200278/GCST90200278_buildGRCh38.tsv.gz
GCST90200279	Pantothenate levels	8194	http://ftp.ebi.ac.uk/pub/databases/gwas/summary_statistics/GCST90200001-GCST90201000/GCST90200279/GCST90200279_buildGRCh38.tsv.gz
GCST90200280	5-oxoproline levels	8247	http://ftp.ebi.ac.uk/pub/databases/gwas/summary_statistics/GCST90200001-GCST90201000/GCST90200280/GCST90200280_buildGRCh38.tsv.gz
GCST90200281	Phosphoethanolamine levels	8253	http://ftp.ebi.ac.uk/pub/databases/gwas/summary_statistics/GCST90200001-GCST90201000/GCST90200281/GCST90200281_buildGRCh38.tsv.gz
GCST90200282	Picolinate levels	7051	http://ftp.ebi.ac.uk/pub/databases/gwas/summary_statistics/GCST90200001-GCST90201000/GCST90200282/GCST90200282_buildGRCh38.tsv.gz
GCST90200283	3-ureidopropionate levels	7543	http://ftp.ebi.ac.uk/pub/databases/gwas/summary_statistics/GCST90200001-GCST90201000/GCST90200283/GCST90200283_buildGRCh38.tsv.gz
GCST90200284	Erucate (22:1n9) levels	8208	http://ftp.ebi.ac.uk/pub/databases/gwas/summary_statistics/GCST90200001-GCST90201000/GCST90200284/GCST90200284_buildGRCh38.tsv.gz
GCST90200285	Eicosenedioate (C20:1-DC) levels	8166	http://ftp.ebi.ac.uk/pub/databases/gwas/summary_statistics/GCST90200001-GCST90201000/GCST90200285/GCST90200285_buildGRCh38.tsv.gz
GCST90200286	Allantoin levels	8252	http://ftp.ebi.ac.uk/pub/databases/gwas/summary_statistics/GCST90200001-GCST90201000/GCST90200286/GCST90200286_buildGRCh38.tsv.gz
GCST90200287	N-acetylvaline levels	8218	http://ftp.ebi.ac.uk/pub/databases/gwas/summary_statistics/GCST90200001-GCST90201000/GCST90200287/GCST90200287_buildGRCh38.tsv.gz
GCST90200288	N-acetylleucine levels	7905	http://ftp.ebi.ac.uk/pub/databases/gwas/summary_statistics/GCST90200001-GCST90201000/GCST90200288/GCST90200288_buildGRCh38.tsv.gz
GCST90200289	N-acetylmethionine levels	7993	http://ftp.ebi.ac.uk/pub/databases/gwas/summary_statistics/GCST90200001-GCST90201000/GCST90200289/GCST90200289_buildGRCh38.tsv.gz
GCST90200290	Glycerate levels	8222	http://ftp.ebi.ac.uk/pub/databases/gwas/summary_statistics/GCST90200001-GCST90201000/GCST90200290/GCST90200290_buildGRCh38.tsv.gz
GCST90200291	Sarcosine levels	8223	http://ftp.ebi.ac.uk/pub/databases/gwas/summary_statistics/GCST90200001-GCST90201000/GCST90200291/GCST90200291_buildGRCh38.tsv.gz
GCST90200292	Trans-4-hydroxyproline levels	8252	http://ftp.ebi.ac.uk/pub/databases/gwas/summary_statistics/GCST90200001-GCST90201000/GCST90200292/GCST90200292_buildGRCh38.tsv.gz
GCST90200293	Thyroxine levels	8262	http://ftp.ebi.ac.uk/pub/databases/gwas/summary_statistics/GCST90200001-GCST90201000/GCST90200293/GCST90200293_buildGRCh38.tsv.gz
GCST90200294	Pipecolate levels	8161	http://ftp.ebi.ac.uk/pub/databases/gwas/summary_statistics/GCST90200001-GCST90201000/GCST90200294/GCST90200294_buildGRCh38.tsv.gz
GCST90200295	Gamma-glutamyltyrosine levels	8221	http://ftp.ebi.ac.uk/pub/databases/gwas/summary_statistics/GCST90200001-GCST90201000/GCST90200295/GCST90200295_buildGRCh38.tsv.gz
GCST90200296	Methyl indole-3-acetate levels	7032	http://ftp.ebi.ac.uk/pub/databases/gwas/summary_statistics/GCST90200001-GCST90201000/GCST90200296/GCST90200296_buildGRCh38.tsv.gz
GCST90200297	Ursodeoxycholate levels	6206	http://ftp.ebi.ac.uk/pub/databases/gwas/summary_statistics/GCST90200001-GCST90201000/GCST90200297/GCST90200297_buildGRCh38.tsv.gz
GCST90200298	3-hydroxy-3-methylglutarate levels	8073	http://ftp.ebi.ac.uk/pub/databases/gwas/summary_statistics/GCST90200001-GCST90201000/GCST90200298/GCST90200298_buildGRCh38.tsv.gz
GCST90200299	Oleoyl ethanolamide levels	8243	http://ftp.ebi.ac.uk/pub/databases/gwas/summary_statistics/GCST90200001-GCST90201000/GCST90200299/GCST90200299_buildGRCh38.tsv.gz
GCST90200300	4-hydroxyphenylpyruvate levels	7813	http://ftp.ebi.ac.uk/pub/databases/gwas/summary_statistics/GCST90200001-GCST90201000/GCST90200300/GCST90200300_buildGRCh38.tsv.gz
GCST90200301	Gamma-glutamylglutamine levels	8217	http://ftp.ebi.ac.uk/pub/databases/gwas/summary_statistics/GCST90200001-GCST90201000/GCST90200301/GCST90200301_buildGRCh38.tsv.gz
GCST90200302	Alpha-tocopherol levels	8192	http://ftp.ebi.ac.uk/pub/databases/gwas/summary_statistics/GCST90200001-GCST90201000/GCST90200302/GCST90200302_buildGRCh38.tsv.gz
GCST90200303	N-acetyl-L-alanine levels	8220	http://ftp.ebi.ac.uk/pub/databases/gwas/summary_statistics/GCST90200001-GCST90201000/GCST90200303/GCST90200303_buildGRCh38.tsv.gz
GCST90200304	Citrate levels	8260	http://ftp.ebi.ac.uk/pub/databases/gwas/summary_statistics/GCST90200001-GCST90201000/GCST90200304/GCST90200304_buildGRCh38.tsv.gz
GCST90200305	2-aminobutyrate levels	8242	http://ftp.ebi.ac.uk/pub/databases/gwas/summary_statistics/GCST90200001-GCST90201000/GCST90200305/GCST90200305_buildGRCh38.tsv.gz
GCST90200306	Butyrate/isobutyrate (4:0) levels	8004	http://ftp.ebi.ac.uk/pub/databases/gwas/summary_statistics/GCST90200001-GCST90201000/GCST90200306/GCST90200306_buildGRCh38.tsv.gz
GCST90200307	Urate levels	8264	http://ftp.ebi.ac.uk/pub/databases/gwas/summary_statistics/GCST90200001-GCST90201000/GCST90200307/GCST90200307_buildGRCh38.tsv.gz
GCST90200308	3-hydroxyisobutyrate levels	8177	http://ftp.ebi.ac.uk/pub/databases/gwas/summary_statistics/GCST90200001-GCST90201000/GCST90200308/GCST90200308_buildGRCh38.tsv.gz
GCST90200309	Vanillylmandelate (VMA) levels	8216	http://ftp.ebi.ac.uk/pub/databases/gwas/summary_statistics/GCST90200001-GCST90201000/GCST90200309/GCST90200309_buildGRCh38.tsv.gz
GCST90200310	3-aminoisobutyrate levels	8265	http://ftp.ebi.ac.uk/pub/databases/gwas/summary_statistics/GCST90200001-GCST90201000/GCST90200310/GCST90200310_buildGRCh38.tsv.gz
GCST90200311	4-acetamidobutanoate levels	8154	http://ftp.ebi.ac.uk/pub/databases/gwas/summary_statistics/GCST90200001-GCST90201000/GCST90200311/GCST90200311_buildGRCh38.tsv.gz
GCST90200312	2-hydroxystearate levels	8241	http://ftp.ebi.ac.uk/pub/databases/gwas/summary_statistics/GCST90200001-GCST90201000/GCST90200312/GCST90200312_buildGRCh38.tsv.gz
GCST90200313	N1-methyladenosine levels	8247	http://ftp.ebi.ac.uk/pub/databases/gwas/summary_statistics/GCST90200001-GCST90201000/GCST90200313/GCST90200313_buildGRCh38.tsv.gz
GCST90200314	N-acetylneuraminate levels	8200	http://ftp.ebi.ac.uk/pub/databases/gwas/summary_statistics/GCST90200001-GCST90201000/GCST90200314/GCST90200314_buildGRCh38.tsv.gz
GCST90200315	Gamma-glutamylhistidine levels	8220	http://ftp.ebi.ac.uk/pub/databases/gwas/summary_statistics/GCST90200001-GCST90201000/GCST90200315/GCST90200315_buildGRCh38.tsv.gz
GCST90200316	N-acetylglucosaminylasparagine levels	8144	http://ftp.ebi.ac.uk/pub/databases/gwas/summary_statistics/GCST90200001-GCST90201000/GCST90200316/GCST90200316_buildGRCh38.tsv.gz
GCST90200317	Homovanillate (hva) levels	6320	http://ftp.ebi.ac.uk/pub/databases/gwas/summary_statistics/GCST90200001-GCST90201000/GCST90200317/GCST90200317_buildGRCh38.tsv.gz
GCST90200318	Acetoacetate levels	6883	http://ftp.ebi.ac.uk/pub/databases/gwas/summary_statistics/GCST90200001-GCST90201000/GCST90200318/GCST90200318_buildGRCh38.tsv.gz
GCST90200319	Cys-gly, oxidized levels	8256	http://ftp.ebi.ac.uk/pub/databases/gwas/summary_statistics/GCST90200001-GCST90201000/GCST90200319/GCST90200319_buildGRCh38.tsv.gz
GCST90200320	Dihomo-linoleate (20:2n6) levels	8284	http://ftp.ebi.ac.uk/pub/databases/gwas/summary_statistics/GCST90200001-GCST90201000/GCST90200320/GCST90200320_buildGRCh38.tsv.gz
GCST90200321	Cholate levels	7892	http://ftp.ebi.ac.uk/pub/databases/gwas/summary_statistics/GCST90200001-GCST90201000/GCST90200321/GCST90200321_buildGRCh38.tsv.gz
GCST90200322	Beta-hydroxyisovalerate levels	8201	http://ftp.ebi.ac.uk/pub/databases/gwas/summary_statistics/GCST90200001-GCST90201000/GCST90200322/GCST90200322_buildGRCh38.tsv.gz
GCST90200323	Creatine levels	8285	http://ftp.ebi.ac.uk/pub/databases/gwas/summary_statistics/GCST90200001-GCST90201000/GCST90200323/GCST90200323_buildGRCh38.tsv.gz
GCST90200324	Anthranilate levels	5773	http://ftp.ebi.ac.uk/pub/databases/gwas/summary_statistics/GCST90200001-GCST90201000/GCST90200324/GCST90200324_buildGRCh38.tsv.gz
GCST90200325	Glycerol levels	8285	http://ftp.ebi.ac.uk/pub/databases/gwas/summary_statistics/GCST90200001-GCST90201000/GCST90200325/GCST90200325_buildGRCh38.tsv.gz
GCST90200326	Gamma-glutamylleucine levels	8041	http://ftp.ebi.ac.uk/pub/databases/gwas/summary_statistics/GCST90200001-GCST90201000/GCST90200326/GCST90200326_buildGRCh38.tsv.gz
GCST90200327	Choline levels	8262	http://ftp.ebi.ac.uk/pub/databases/gwas/summary_statistics/GCST90200001-GCST90201000/GCST90200327/GCST90200327_buildGRCh38.tsv.gz
GCST90200328	3-methoxytyrosine levels	8258	http://ftp.ebi.ac.uk/pub/databases/gwas/summary_statistics/GCST90200001-GCST90201000/GCST90200328/GCST90200328_buildGRCh38.tsv.gz
GCST90200329	3-phosphoglycerate levels	8196	http://ftp.ebi.ac.uk/pub/databases/gwas/summary_statistics/GCST90200001-GCST90201000/GCST90200329/GCST90200329_buildGRCh38.tsv.gz
GCST90200330	1-palmitoyl-2-linoleoyl-gpc (16:0/18:2) levels	8230	http://ftp.ebi.ac.uk/pub/databases/gwas/summary_statistics/GCST90200001-GCST90201000/GCST90200330/GCST90200330_buildGRCh38.tsv.gz
GCST90200331	1-palmitoyl-2-oleoyl-GPE (16:0/18:1) levels	8262	http://ftp.ebi.ac.uk/pub/databases/gwas/summary_statistics/GCST90200001-GCST90201000/GCST90200331/GCST90200331_buildGRCh38.tsv.gz
GCST90200332	1-palmitoyl-2-linoleoyl-GPI (16:0/18:2) levels	8115	http://ftp.ebi.ac.uk/pub/databases/gwas/summary_statistics/GCST90200001-GCST90201000/GCST90200332/GCST90200332_buildGRCh38.tsv.gz
GCST90200333	Taurocholic acid levels	7743	http://ftp.ebi.ac.uk/pub/databases/gwas/summary_statistics/GCST90200001-GCST90201000/GCST90200333/GCST90200333_buildGRCh38.tsv.gz
GCST90200334	Taurodeoxycholate levels	7287	http://ftp.ebi.ac.uk/pub/databases/gwas/summary_statistics/GCST90200001-GCST90201000/GCST90200334/GCST90200334_buildGRCh38.tsv.gz
GCST90200335	Stearoyl sphingomyelin (d18:1/18:0) levels	8258	http://ftp.ebi.ac.uk/pub/databases/gwas/summary_statistics/GCST90200001-GCST90201000/GCST90200335/GCST90200335_buildGRCh38.tsv.gz
GCST90200336	Ceramide (d18:1/16:0) levels	8266	http://ftp.ebi.ac.uk/pub/databases/gwas/summary_statistics/GCST90200001-GCST90201000/GCST90200336/GCST90200336_buildGRCh38.tsv.gz
GCST90200337	Taurochenodeoxycholate levels	8048	http://ftp.ebi.ac.uk/pub/databases/gwas/summary_statistics/GCST90200001-GCST90201000/GCST90200337/GCST90200337_buildGRCh38.tsv.gz
GCST90200338	4-hydroxyphenylacetate levels	7906	http://ftp.ebi.ac.uk/pub/databases/gwas/summary_statistics/GCST90200001-GCST90201000/GCST90200338/GCST90200338_buildGRCh38.tsv.gz
GCST90200339	5,6-dihydrothymine levels	8219	http://ftp.ebi.ac.uk/pub/databases/gwas/summary_statistics/GCST90200001-GCST90201000/GCST90200339/GCST90200339_buildGRCh38.tsv.gz
GCST90200340	1-palmitoyl-2-oleoyl-gpc (16:0/18:1) levels	8249	http://ftp.ebi.ac.uk/pub/databases/gwas/summary_statistics/GCST90200001-GCST90201000/GCST90200340/GCST90200340_buildGRCh38.tsv.gz
GCST90200341	N-stearoyl-sphingosine (d18:1/18:0) levels	8254	http://ftp.ebi.ac.uk/pub/databases/gwas/summary_statistics/GCST90200001-GCST90201000/GCST90200341/GCST90200341_buildGRCh38.tsv.gz
GCST90200342	Glycochenodeoxycholate levels	8164	http://ftp.ebi.ac.uk/pub/databases/gwas/summary_statistics/GCST90200001-GCST90201000/GCST90200342/GCST90200342_buildGRCh38.tsv.gz
GCST90200343	N-formylmethionine levels	8235	http://ftp.ebi.ac.uk/pub/databases/gwas/summary_statistics/GCST90200001-GCST90201000/GCST90200343/GCST90200343_buildGRCh38.tsv.gz
GCST90200344	N6,n6,n6-trimethyllysine levels	8180	http://ftp.ebi.ac.uk/pub/databases/gwas/summary_statistics/GCST90200001-GCST90201000/GCST90200344/GCST90200344_buildGRCh38.tsv.gz
GCST90200345	S-adenosylhomocysteine (SAH) levels	6142	http://ftp.ebi.ac.uk/pub/databases/gwas/summary_statistics/GCST90200001-GCST90201000/GCST90200345/GCST90200345_buildGRCh38.tsv.gz
GCST90200346	4-acetaminophen sulfate levels	4197	http://ftp.ebi.ac.uk/pub/databases/gwas/summary_statistics/GCST90200001-GCST90201000/GCST90200346/GCST90200346_buildGRCh38.tsv.gz
GCST90200347	2-hydroxyhippurate (salicylurate) levels	8244	http://ftp.ebi.ac.uk/pub/databases/gwas/summary_statistics/GCST90200001-GCST90201000/GCST90200347/GCST90200347_buildGRCh38.tsv.gz
GCST90200348	Quinolinate levels	8203	http://ftp.ebi.ac.uk/pub/databases/gwas/summary_statistics/GCST90200001-GCST90201000/GCST90200348/GCST90200348_buildGRCh38.tsv.gz
GCST90200349	Eicosapentaenoate (EPA; 20:5n3) levels	8257	http://ftp.ebi.ac.uk/pub/databases/gwas/summary_statistics/GCST90200001-GCST90201000/GCST90200349/GCST90200349_buildGRCh38.tsv.gz
GCST90200350	Laurate (12:0) levels	8226	http://ftp.ebi.ac.uk/pub/databases/gwas/summary_statistics/GCST90200001-GCST90201000/GCST90200350/GCST90200350_buildGRCh38.tsv.gz
GCST90200351	N-acetylputrescine levels	8243	http://ftp.ebi.ac.uk/pub/databases/gwas/summary_statistics/GCST90200001-GCST90201000/GCST90200351/GCST90200351_buildGRCh38.tsv.gz
GCST90200352	Methylsuccinate levels	7965	http://ftp.ebi.ac.uk/pub/databases/gwas/summary_statistics/GCST90200001-GCST90201000/GCST90200352/GCST90200352_buildGRCh38.tsv.gz
GCST90200353	9,10-DiHOME levels	7557	http://ftp.ebi.ac.uk/pub/databases/gwas/summary_statistics/GCST90200001-GCST90201000/GCST90200353/GCST90200353_buildGRCh38.tsv.gz
GCST90200354	Linoleate (18:2n6) levels	8260	http://ftp.ebi.ac.uk/pub/databases/gwas/summary_statistics/GCST90200001-GCST90201000/GCST90200354/GCST90200354_buildGRCh38.tsv.gz
GCST90200355	Adenosine 5'-diphosphate (ADP) levels	4607	http://ftp.ebi.ac.uk/pub/databases/gwas/summary_statistics/GCST90200001-GCST90201000/GCST90200355/GCST90200355_buildGRCh38.tsv.gz
GCST90200356	Adenosine 5'-monophosphate (AMP) levels	8218	http://ftp.ebi.ac.uk/pub/databases/gwas/summary_statistics/GCST90200001-GCST90201000/GCST90200356/GCST90200356_buildGRCh38.tsv.gz
GCST90200357	Adenosine 3',5'-cyclic monophosphate (camp) levels	6756	http://ftp.ebi.ac.uk/pub/databases/gwas/summary_statistics/GCST90200001-GCST90201000/GCST90200357/GCST90200357_buildGRCh38.tsv.gz
GCST90200358	Arachidonate (20:4n6) levels	8272	http://ftp.ebi.ac.uk/pub/databases/gwas/summary_statistics/GCST90200001-GCST90201000/GCST90200358/GCST90200358_buildGRCh38.tsv.gz
GCST90200359	5-methylthioadenosine (mta) levels	8210	http://ftp.ebi.ac.uk/pub/databases/gwas/summary_statistics/GCST90200001-GCST90201000/GCST90200359/GCST90200359_buildGRCh38.tsv.gz
GCST90200360	Cortisone levels	8153	http://ftp.ebi.ac.uk/pub/databases/gwas/summary_statistics/GCST90200001-GCST90201000/GCST90200360/GCST90200360_buildGRCh38.tsv.gz
GCST90200361	Beta-alanine levels	8114	http://ftp.ebi.ac.uk/pub/databases/gwas/summary_statistics/GCST90200001-GCST90201000/GCST90200361/GCST90200361_buildGRCh38.tsv.gz
GCST90200362	Succinate levels	7943	http://ftp.ebi.ac.uk/pub/databases/gwas/summary_statistics/GCST90200001-GCST90201000/GCST90200362/GCST90200362_buildGRCh38.tsv.gz
GCST90200363	Phosphocholine levels	8245	http://ftp.ebi.ac.uk/pub/databases/gwas/summary_statistics/GCST90200001-GCST90201000/GCST90200363/GCST90200363_buildGRCh38.tsv.gz
GCST90200364	Cysteinylglycine levels	8214	http://ftp.ebi.ac.uk/pub/databases/gwas/summary_statistics/GCST90200001-GCST90201000/GCST90200364/GCST90200364_buildGRCh38.tsv.gz
GCST90200365	Phenylpyruvate levels	8241	http://ftp.ebi.ac.uk/pub/databases/gwas/summary_statistics/GCST90200001-GCST90201000/GCST90200365/GCST90200365_buildGRCh38.tsv.gz
GCST90200366	Creatinine levels	8239	http://ftp.ebi.ac.uk/pub/databases/gwas/summary_statistics/GCST90200001-GCST90201000/GCST90200366/GCST90200366_buildGRCh38.tsv.gz
GCST90200367	3-Hydroxybutyrate levels	8292	http://ftp.ebi.ac.uk/pub/databases/gwas/summary_statistics/GCST90200001-GCST90201000/GCST90200367/GCST90200367_buildGRCh38.tsv.gz
GCST90200368	Cholesterol levels	8258	http://ftp.ebi.ac.uk/pub/databases/gwas/summary_statistics/GCST90200001-GCST90201000/GCST90200368/GCST90200368_buildGRCh38.tsv.gz
GCST90200369	2-hydroxyphenylacetate levels	7564	http://ftp.ebi.ac.uk/pub/databases/gwas/summary_statistics/GCST90200001-GCST90201000/GCST90200369/GCST90200369_buildGRCh38.tsv.gz
GCST90200370	Aspartate levels	8253	http://ftp.ebi.ac.uk/pub/databases/gwas/summary_statistics/GCST90200001-GCST90201000/GCST90200370/GCST90200370_buildGRCh38.tsv.gz
GCST90200371	3-(4-hydroxyphenyl)lactate levels	8259	http://ftp.ebi.ac.uk/pub/databases/gwas/summary_statistics/GCST90200001-GCST90201000/GCST90200371/GCST90200371_buildGRCh38.tsv.gz
GCST90200372	Arginine levels	8237	http://ftp.ebi.ac.uk/pub/databases/gwas/summary_statistics/GCST90200001-GCST90201000/GCST90200372/GCST90200372_buildGRCh38.tsv.gz
GCST90200373	Gluconate levels	8106	http://ftp.ebi.ac.uk/pub/databases/gwas/summary_statistics/GCST90200001-GCST90201000/GCST90200373/GCST90200373_buildGRCh38.tsv.gz
GCST90200374	Sphinganine levels	7429	http://ftp.ebi.ac.uk/pub/databases/gwas/summary_statistics/GCST90200001-GCST90201000/GCST90200374/GCST90200374_buildGRCh38.tsv.gz
GCST90200375	Gamma-glutamylglutamate levels	8244	http://ftp.ebi.ac.uk/pub/databases/gwas/summary_statistics/GCST90200001-GCST90201000/GCST90200375/GCST90200375_buildGRCh38.tsv.gz
GCST90200376	Flavin adenine dinucleotide (FAD) levels	6257	http://ftp.ebi.ac.uk/pub/databases/gwas/summary_statistics/GCST90200001-GCST90201000/GCST90200376/GCST90200376_buildGRCh38.tsv.gz
GCST90200377	Histidine levels	8223	http://ftp.ebi.ac.uk/pub/databases/gwas/summary_statistics/GCST90200001-GCST90201000/GCST90200377/GCST90200377_buildGRCh38.tsv.gz
GCST90200378	Cortisol levels (plasma)	8193	http://ftp.ebi.ac.uk/pub/databases/gwas/summary_statistics/GCST90200001-GCST90201000/GCST90200378/GCST90200378_buildGRCh38.tsv.gz
GCST90200379	Hypotaurine levels	8212	http://ftp.ebi.ac.uk/pub/databases/gwas/summary_statistics/GCST90200001-GCST90201000/GCST90200379/GCST90200379_buildGRCh38.tsv.gz
GCST90200380	Glutarate (C5-DC) levels	7757	http://ftp.ebi.ac.uk/pub/databases/gwas/summary_statistics/GCST90200001-GCST90201000/GCST90200380/GCST90200380_buildGRCh38.tsv.gz
GCST90200381	S-1-pyrroline-5-carboxylate levels	8232	http://ftp.ebi.ac.uk/pub/databases/gwas/summary_statistics/GCST90200001-GCST90201000/GCST90200381/GCST90200381_buildGRCh38.tsv.gz
GCST90200382	Cystine levels	8177	http://ftp.ebi.ac.uk/pub/databases/gwas/summary_statistics/GCST90200001-GCST90201000/GCST90200382/GCST90200382_buildGRCh38.tsv.gz
GCST90200383	Cystathionine levels	8014	http://ftp.ebi.ac.uk/pub/databases/gwas/summary_statistics/GCST90200001-GCST90201000/GCST90200383/GCST90200383_buildGRCh38.tsv.gz
GCST90200384	Guanidinoacetate levels	8238	http://ftp.ebi.ac.uk/pub/databases/gwas/summary_statistics/GCST90200001-GCST90201000/GCST90200384/GCST90200384_buildGRCh38.tsv.gz
GCST90200385	Sphingosine levels	7982	http://ftp.ebi.ac.uk/pub/databases/gwas/summary_statistics/GCST90200001-GCST90201000/GCST90200385/GCST90200385_buildGRCh38.tsv.gz
GCST90200386	Deoxycholate levels	7649	http://ftp.ebi.ac.uk/pub/databases/gwas/summary_statistics/GCST90200001-GCST90201000/GCST90200386/GCST90200386_buildGRCh38.tsv.gz
GCST90200387	Glycocholate levels	8247	http://ftp.ebi.ac.uk/pub/databases/gwas/summary_statistics/GCST90200001-GCST90201000/GCST90200387/GCST90200387_buildGRCh38.tsv.gz
GCST90200388	Palmitoleate (16:1n7) levels	8290	http://ftp.ebi.ac.uk/pub/databases/gwas/summary_statistics/GCST90200001-GCST90201000/GCST90200388/GCST90200388_buildGRCh38.tsv.gz
GCST90200389	Leucine levels	8252	http://ftp.ebi.ac.uk/pub/databases/gwas/summary_statistics/GCST90200001-GCST90201000/GCST90200389/GCST90200389_buildGRCh38.tsv.gz
GCST90200390	Stearate (18:0) levels	8272	http://ftp.ebi.ac.uk/pub/databases/gwas/summary_statistics/GCST90200001-GCST90201000/GCST90200390/GCST90200390_buildGRCh38.tsv.gz
GCST90200391	Methionine levels	8222	http://ftp.ebi.ac.uk/pub/databases/gwas/summary_statistics/GCST90200001-GCST90201000/GCST90200391/GCST90200391_buildGRCh38.tsv.gz
GCST90200392	Orotate levels	8128	http://ftp.ebi.ac.uk/pub/databases/gwas/summary_statistics/GCST90200001-GCST90201000/GCST90200392/GCST90200392_buildGRCh38.tsv.gz
GCST90200393	Phosphate levels (UKB data field 30810)	8247	http://ftp.ebi.ac.uk/pub/databases/gwas/summary_statistics/GCST90200001-GCST90201000/GCST90200393/GCST90200393_buildGRCh38.tsv.gz
GCST90200394	Inosine levels	4940	http://ftp.ebi.ac.uk/pub/databases/gwas/summary_statistics/GCST90200001-GCST90201000/GCST90200394/GCST90200394_buildGRCh38.tsv.gz
GCST90200395	Inosine 5'-monophosphate (IMP) levels	4639	http://ftp.ebi.ac.uk/pub/databases/gwas/summary_statistics/GCST90200001-GCST90201000/GCST90200395/GCST90200395_buildGRCh38.tsv.gz
GCST90200396	Phenylalanine levels	8228	http://ftp.ebi.ac.uk/pub/databases/gwas/summary_statistics/GCST90200001-GCST90201000/GCST90200396/GCST90200396_buildGRCh38.tsv.gz
GCST90200397	Palmitate (16:0) levels	8269	http://ftp.ebi.ac.uk/pub/databases/gwas/summary_statistics/GCST90200001-GCST90201000/GCST90200397/GCST90200397_buildGRCh38.tsv.gz
GCST90200398	Malate levels	8187	http://ftp.ebi.ac.uk/pub/databases/gwas/summary_statistics/GCST90200001-GCST90201000/GCST90200398/GCST90200398_buildGRCh38.tsv.gz
GCST90200399	Isoleucine levels	8255	http://ftp.ebi.ac.uk/pub/databases/gwas/summary_statistics/GCST90200001-GCST90201000/GCST90200399/GCST90200399_buildGRCh38.tsv.gz
GCST90200400	Nicotinamide levels	8110	http://ftp.ebi.ac.uk/pub/databases/gwas/summary_statistics/GCST90200001-GCST90201000/GCST90200400/GCST90200400_buildGRCh38.tsv.gz
GCST90200401	Myo-inositol levels	8193	http://ftp.ebi.ac.uk/pub/databases/gwas/summary_statistics/GCST90200001-GCST90201000/GCST90200401/GCST90200401_buildGRCh38.tsv.gz
GCST90200402	Lysine levels	8250	http://ftp.ebi.ac.uk/pub/databases/gwas/summary_statistics/GCST90200001-GCST90201000/GCST90200402/GCST90200402_buildGRCh38.tsv.gz
GCST90200403	Citrulline levels	8157	http://ftp.ebi.ac.uk/pub/databases/gwas/summary_statistics/GCST90200001-GCST90201000/GCST90200403/GCST90200403_buildGRCh38.tsv.gz
GCST90200404	Ornithine levels	8255	http://ftp.ebi.ac.uk/pub/databases/gwas/summary_statistics/GCST90200001-GCST90201000/GCST90200404/GCST90200404_buildGRCh38.tsv.gz
GCST90200405	Retinol (Vitamin A) levels	8247	http://ftp.ebi.ac.uk/pub/databases/gwas/summary_statistics/GCST90200001-GCST90201000/GCST90200405/GCST90200405_buildGRCh38.tsv.gz
GCST90200406	1-methylnicotinamide levels	8194	http://ftp.ebi.ac.uk/pub/databases/gwas/summary_statistics/GCST90200001-GCST90201000/GCST90200406/GCST90200406_buildGRCh38.tsv.gz
GCST90200407	Uridine levels	8253	http://ftp.ebi.ac.uk/pub/databases/gwas/summary_statistics/GCST90200001-GCST90201000/GCST90200407/GCST90200407_buildGRCh38.tsv.gz
GCST90200408	Plasma lactate levels	8217	http://ftp.ebi.ac.uk/pub/databases/gwas/summary_statistics/GCST90200001-GCST90201000/GCST90200408/GCST90200408_buildGRCh38.tsv.gz
GCST90200409	Pristanate levels	6497	http://ftp.ebi.ac.uk/pub/databases/gwas/summary_statistics/GCST90200001-GCST90201000/GCST90200409/GCST90200409_buildGRCh38.tsv.gz
GCST90200410	Phytanate levels	8223	http://ftp.ebi.ac.uk/pub/databases/gwas/summary_statistics/GCST90200001-GCST90201000/GCST90200410/GCST90200410_buildGRCh38.tsv.gz
GCST90200411	Plasma free proline levels	8257	http://ftp.ebi.ac.uk/pub/databases/gwas/summary_statistics/GCST90200001-GCST90201000/GCST90200411/GCST90200411_buildGRCh38.tsv.gz
GCST90200412	Glutamate levels	8287	http://ftp.ebi.ac.uk/pub/databases/gwas/summary_statistics/GCST90200001-GCST90201000/GCST90200412/GCST90200412_buildGRCh38.tsv.gz
GCST90200413	2'-deoxyuridine levels	7915	http://ftp.ebi.ac.uk/pub/databases/gwas/summary_statistics/GCST90200001-GCST90201000/GCST90200413/GCST90200413_buildGRCh38.tsv.gz
GCST90200414	Myristate (14:0) levels	8282	http://ftp.ebi.ac.uk/pub/databases/gwas/summary_statistics/GCST90200001-GCST90201000/GCST90200414/GCST90200414_buildGRCh38.tsv.gz
GCST90200415	Serine levels	8271	http://ftp.ebi.ac.uk/pub/databases/gwas/summary_statistics/GCST90200001-GCST90201000/GCST90200415/GCST90200415_buildGRCh38.tsv.gz
GCST90200416	Trans-urocanate levels	8198	http://ftp.ebi.ac.uk/pub/databases/gwas/summary_statistics/GCST90200001-GCST90201000/GCST90200416/GCST90200416_buildGRCh38.tsv.gz
GCST90200417	Urea levels	8238	http://ftp.ebi.ac.uk/pub/databases/gwas/summary_statistics/GCST90200001-GCST90201000/GCST90200417/GCST90200417_buildGRCh38.tsv.gz
GCST90200418	Pyridoxal levels	8021	http://ftp.ebi.ac.uk/pub/databases/gwas/summary_statistics/GCST90200001-GCST90201000/GCST90200418/GCST90200418_buildGRCh38.tsv.gz
GCST90200419	Glutamine levels	8253	http://ftp.ebi.ac.uk/pub/databases/gwas/summary_statistics/GCST90200001-GCST90201000/GCST90200419/GCST90200419_buildGRCh38.tsv.gz
GCST90200420	Taurine levels	8219	http://ftp.ebi.ac.uk/pub/databases/gwas/summary_statistics/GCST90200001-GCST90201000/GCST90200420/GCST90200420_buildGRCh38.tsv.gz
GCST90200421	Salicylate levels	8191	http://ftp.ebi.ac.uk/pub/databases/gwas/summary_statistics/GCST90200001-GCST90201000/GCST90200421/GCST90200421_buildGRCh38.tsv.gz
GCST90200422	Serotonin levels	7498	http://ftp.ebi.ac.uk/pub/databases/gwas/summary_statistics/GCST90200001-GCST90201000/GCST90200422/GCST90200422_buildGRCh38.tsv.gz
GCST90200423	Spermidine levels	7348	http://ftp.ebi.ac.uk/pub/databases/gwas/summary_statistics/GCST90200001-GCST90201000/GCST90200423/GCST90200423_buildGRCh38.tsv.gz
GCST90200424	Dimethylglycine levels	8224	http://ftp.ebi.ac.uk/pub/databases/gwas/summary_statistics/GCST90200001-GCST90201000/GCST90200424/GCST90200424_buildGRCh38.tsv.gz
GCST90200425	Betaine levels	8232	http://ftp.ebi.ac.uk/pub/databases/gwas/summary_statistics/GCST90200001-GCST90201000/GCST90200425/GCST90200425_buildGRCh38.tsv.gz
GCST90200426	Xylose levels	6822	http://ftp.ebi.ac.uk/pub/databases/gwas/summary_statistics/GCST90200001-GCST90201000/GCST90200426/GCST90200426_buildGRCh38.tsv.gz
GCST90200427	Tyrosine levels	8252	http://ftp.ebi.ac.uk/pub/databases/gwas/summary_statistics/GCST90200001-GCST90201000/GCST90200427/GCST90200427_buildGRCh38.tsv.gz
GCST90200428	Caprate (10:0) levels	8272	http://ftp.ebi.ac.uk/pub/databases/gwas/summary_statistics/GCST90200001-GCST90201000/GCST90200428/GCST90200428_buildGRCh38.tsv.gz
GCST90200429	Cytidine levels	7659	http://ftp.ebi.ac.uk/pub/databases/gwas/summary_statistics/GCST90200001-GCST90201000/GCST90200429/GCST90200429_buildGRCh38.tsv.gz
GCST90200430	Pyruvate levels	8259	http://ftp.ebi.ac.uk/pub/databases/gwas/summary_statistics/GCST90200001-GCST90201000/GCST90200430/GCST90200430_buildGRCh38.tsv.gz
GCST90200431	Alanine levels	8265	http://ftp.ebi.ac.uk/pub/databases/gwas/summary_statistics/GCST90200001-GCST90201000/GCST90200431/GCST90200431_buildGRCh38.tsv.gz
GCST90200432	Threonine levels	8245	http://ftp.ebi.ac.uk/pub/databases/gwas/summary_statistics/GCST90200001-GCST90201000/GCST90200432/GCST90200432_buildGRCh38.tsv.gz
GCST90200433	Cytosine levels	6990	http://ftp.ebi.ac.uk/pub/databases/gwas/summary_statistics/GCST90200001-GCST90201000/GCST90200433/GCST90200433_buildGRCh38.tsv.gz
GCST90200434	12,13-DiHOME levels	7918	http://ftp.ebi.ac.uk/pub/databases/gwas/summary_statistics/GCST90200001-GCST90201000/GCST90200434/GCST90200434_buildGRCh38.tsv.gz
GCST90200435	Mannose levels	8212	http://ftp.ebi.ac.uk/pub/databases/gwas/summary_statistics/GCST90200001-GCST90201000/GCST90200435/GCST90200435_buildGRCh38.tsv.gz
GCST90200436	Caffeine levels	8005	http://ftp.ebi.ac.uk/pub/databases/gwas/summary_statistics/GCST90200001-GCST90201000/GCST90200436/GCST90200436_buildGRCh38.tsv.gz
GCST90200437	Fructose levels	8137	http://ftp.ebi.ac.uk/pub/databases/gwas/summary_statistics/GCST90200001-GCST90201000/GCST90200437/GCST90200437_buildGRCh38.tsv.gz
GCST90200438	Alpha-ketobutyrate levels	8192	http://ftp.ebi.ac.uk/pub/databases/gwas/summary_statistics/GCST90200001-GCST90201000/GCST90200438/GCST90200438_buildGRCh38.tsv.gz
GCST90200439	Cysteine levels	8216	http://ftp.ebi.ac.uk/pub/databases/gwas/summary_statistics/GCST90200001-GCST90201000/GCST90200439/GCST90200439_buildGRCh38.tsv.gz
GCST90200440	Blood sugar levels	8123	http://ftp.ebi.ac.uk/pub/databases/gwas/summary_statistics/GCST90200001-GCST90201000/GCST90200440/GCST90200440_buildGRCh38.tsv.gz
GCST90200441	Tryptophan levels	8235	http://ftp.ebi.ac.uk/pub/databases/gwas/summary_statistics/GCST90200001-GCST90201000/GCST90200441/GCST90200441_buildGRCh38.tsv.gz
GCST90200442	Valine levels	8247	http://ftp.ebi.ac.uk/pub/databases/gwas/summary_statistics/GCST90200001-GCST90201000/GCST90200442/GCST90200442_buildGRCh38.tsv.gz
GCST90200443	Pseudouridine levels	8213	http://ftp.ebi.ac.uk/pub/databases/gwas/summary_statistics/GCST90200001-GCST90201000/GCST90200443/GCST90200443_buildGRCh38.tsv.gz
GCST90200444	Dihydroorotate levels	8195	http://ftp.ebi.ac.uk/pub/databases/gwas/summary_statistics/GCST90200001-GCST90201000/GCST90200444/GCST90200444_buildGRCh38.tsv.gz
GCST90200445	Caprylate (8:0) levels	8163	http://ftp.ebi.ac.uk/pub/databases/gwas/summary_statistics/GCST90200001-GCST90201000/GCST90200445/GCST90200445_buildGRCh38.tsv.gz
GCST90200446	Arachidate (20:0) levels	8228	http://ftp.ebi.ac.uk/pub/databases/gwas/summary_statistics/GCST90200001-GCST90201000/GCST90200446/GCST90200446_buildGRCh38.tsv.gz
GCST90200447	Maltose levels in coronary artery disease	6351	http://ftp.ebi.ac.uk/pub/databases/gwas/summary_statistics/GCST90200001-GCST90201000/GCST90200447/GCST90200447_buildGRCh38.tsv.gz
GCST90200448	N-stearoyl-sphinganine (d18:0/18:0) levels	6737	http://ftp.ebi.ac.uk/pub/databases/gwas/summary_statistics/GCST90200001-GCST90201000/GCST90200448/GCST90200448_buildGRCh38.tsv.gz
GCST90200449	Sucrose levels	7803	http://ftp.ebi.ac.uk/pub/databases/gwas/summary_statistics/GCST90200001-GCST90201000/GCST90200449/GCST90200449_buildGRCh38.tsv.gz
GCST90200450	Caproate (6:0) levels	7564	http://ftp.ebi.ac.uk/pub/databases/gwas/summary_statistics/GCST90200001-GCST90201000/GCST90200450/GCST90200450_buildGRCh38.tsv.gz
GCST90200451	Nonadecanoate (19:0) levels	8231	http://ftp.ebi.ac.uk/pub/databases/gwas/summary_statistics/GCST90200001-GCST90201000/GCST90200451/GCST90200451_buildGRCh38.tsv.gz
GCST90200452	Plasma free asparagine levels	8245	http://ftp.ebi.ac.uk/pub/databases/gwas/summary_statistics/GCST90200001-GCST90201000/GCST90200452/GCST90200452_buildGRCh38.tsv.gz
GCST90200453	X-07765 levels	8127	http://ftp.ebi.ac.uk/pub/databases/gwas/summary_statistics/GCST90200001-GCST90201000/GCST90200453/GCST90200453_buildGRCh38.tsv.gz
GCST90200454	Kynurenate levels	8241	http://ftp.ebi.ac.uk/pub/databases/gwas/summary_statistics/GCST90200001-GCST90201000/GCST90200454/GCST90200454_buildGRCh38.tsv.gz
GCST90200455	Alpha-ketoglutarate levels	8212	http://ftp.ebi.ac.uk/pub/databases/gwas/summary_statistics/GCST90200001-GCST90201000/GCST90200455/GCST90200455_buildGRCh38.tsv.gz
GCST90200456	X-11308 levels	8253	http://ftp.ebi.ac.uk/pub/databases/gwas/summary_statistics/GCST90200001-GCST90201000/GCST90200456/GCST90200456_buildGRCh38.tsv.gz
GCST90200457	Pentadecanoate (15:0) levels	8273	http://ftp.ebi.ac.uk/pub/databases/gwas/summary_statistics/GCST90200001-GCST90201000/GCST90200457/GCST90200457_buildGRCh38.tsv.gz
GCST90200458	X-11315 levels	8139	http://ftp.ebi.ac.uk/pub/databases/gwas/summary_statistics/GCST90200001-GCST90201000/GCST90200458/GCST90200458_buildGRCh38.tsv.gz
GCST90200459	Margarate (17:0) levels	8279	http://ftp.ebi.ac.uk/pub/databases/gwas/summary_statistics/GCST90200001-GCST90201000/GCST90200459/GCST90200459_buildGRCh38.tsv.gz
GCST90200460	X-11372 levels	8251	http://ftp.ebi.ac.uk/pub/databases/gwas/summary_statistics/GCST90200001-GCST90201000/GCST90200460/GCST90200460_buildGRCh38.tsv.gz
GCST90200461	X-10458 levels	7970	http://ftp.ebi.ac.uk/pub/databases/gwas/summary_statistics/GCST90200001-GCST90201000/GCST90200461/GCST90200461_buildGRCh38.tsv.gz
GCST90200462	X-11299 levels	8203	http://ftp.ebi.ac.uk/pub/databases/gwas/summary_statistics/GCST90200001-GCST90201000/GCST90200462/GCST90200462_buildGRCh38.tsv.gz
GCST90200463	X-11478 levels	8242	http://ftp.ebi.ac.uk/pub/databases/gwas/summary_statistics/GCST90200001-GCST90201000/GCST90200463/GCST90200463_buildGRCh38.tsv.gz
GCST90200464	X-11849 levels	7679	http://ftp.ebi.ac.uk/pub/databases/gwas/summary_statistics/GCST90200001-GCST90201000/GCST90200464/GCST90200464_buildGRCh38.tsv.gz
GCST90200465	X-11787 levels	8247	http://ftp.ebi.ac.uk/pub/databases/gwas/summary_statistics/GCST90200001-GCST90201000/GCST90200465/GCST90200465_buildGRCh38.tsv.gz
GCST90200466	X-11632 levels	7784	http://ftp.ebi.ac.uk/pub/databases/gwas/summary_statistics/GCST90200001-GCST90201000/GCST90200466/GCST90200466_buildGRCh38.tsv.gz
GCST90200467	X-11852 levels	7295	http://ftp.ebi.ac.uk/pub/databases/gwas/summary_statistics/GCST90200001-GCST90201000/GCST90200467/GCST90200467_buildGRCh38.tsv.gz
GCST90200468	X-11847 levels	7193	http://ftp.ebi.ac.uk/pub/databases/gwas/summary_statistics/GCST90200001-GCST90201000/GCST90200468/GCST90200468_buildGRCh38.tsv.gz
GCST90200469	X-11483 levels	7798	http://ftp.ebi.ac.uk/pub/databases/gwas/summary_statistics/GCST90200001-GCST90201000/GCST90200469/GCST90200469_buildGRCh38.tsv.gz
GCST90200470	X-11470 levels	8134	http://ftp.ebi.ac.uk/pub/databases/gwas/summary_statistics/GCST90200001-GCST90201000/GCST90200470/GCST90200470_buildGRCh38.tsv.gz
GCST90200471	X-11381 levels	8225	http://ftp.ebi.ac.uk/pub/databases/gwas/summary_statistics/GCST90200001-GCST90201000/GCST90200471/GCST90200471_buildGRCh38.tsv.gz
GCST90200472	X-11850 levels	7629	http://ftp.ebi.ac.uk/pub/databases/gwas/summary_statistics/GCST90200001-GCST90201000/GCST90200472/GCST90200472_buildGRCh38.tsv.gz
GCST90200473	X-11795 levels	8238	http://ftp.ebi.ac.uk/pub/databases/gwas/summary_statistics/GCST90200001-GCST90201000/GCST90200473/GCST90200473_buildGRCh38.tsv.gz
GCST90200474	X-11444 levels	8206	http://ftp.ebi.ac.uk/pub/databases/gwas/summary_statistics/GCST90200001-GCST90201000/GCST90200474/GCST90200474_buildGRCh38.tsv.gz
GCST90200475	X-11858 levels	6008	http://ftp.ebi.ac.uk/pub/databases/gwas/summary_statistics/GCST90200001-GCST90201000/GCST90200475/GCST90200475_buildGRCh38.tsv.gz
GCST90200476	X-11843 levels	7230	http://ftp.ebi.ac.uk/pub/databases/gwas/summary_statistics/GCST90200001-GCST90201000/GCST90200476/GCST90200476_buildGRCh38.tsv.gz
GCST90200477	X-12127 levels	5878	http://ftp.ebi.ac.uk/pub/databases/gwas/summary_statistics/GCST90200001-GCST90201000/GCST90200477/GCST90200477_buildGRCh38.tsv.gz
GCST90200478	X-12221 levels	6819	http://ftp.ebi.ac.uk/pub/databases/gwas/summary_statistics/GCST90200001-GCST90201000/GCST90200478/GCST90200478_buildGRCh38.tsv.gz
GCST90200479	X-12283 levels	7763	http://ftp.ebi.ac.uk/pub/databases/gwas/summary_statistics/GCST90200001-GCST90201000/GCST90200479/GCST90200479_buildGRCh38.tsv.gz
GCST90200480	X-12410 levels	7442	http://ftp.ebi.ac.uk/pub/databases/gwas/summary_statistics/GCST90200001-GCST90201000/GCST90200480/GCST90200480_buildGRCh38.tsv.gz
GCST90200481	X-12104 levels	7194	http://ftp.ebi.ac.uk/pub/databases/gwas/summary_statistics/GCST90200001-GCST90201000/GCST90200481/GCST90200481_buildGRCh38.tsv.gz
GCST90200482	X-12193 levels	7705	http://ftp.ebi.ac.uk/pub/databases/gwas/summary_statistics/GCST90200001-GCST90201000/GCST90200482/GCST90200482_buildGRCh38.tsv.gz
GCST90200483	X-12216 levels	8181	http://ftp.ebi.ac.uk/pub/databases/gwas/summary_statistics/GCST90200001-GCST90201000/GCST90200483/GCST90200483_buildGRCh38.tsv.gz
GCST90200484	X-12306 levels	6054	http://ftp.ebi.ac.uk/pub/databases/gwas/summary_statistics/GCST90200001-GCST90201000/GCST90200484/GCST90200484_buildGRCh38.tsv.gz
GCST90200485	X-12100 levels	8210	http://ftp.ebi.ac.uk/pub/databases/gwas/summary_statistics/GCST90200001-GCST90201000/GCST90200485/GCST90200485_buildGRCh38.tsv.gz
GCST90200486	X-12261 levels	4347	http://ftp.ebi.ac.uk/pub/databases/gwas/summary_statistics/GCST90200001-GCST90201000/GCST90200486/GCST90200486_buildGRCh38.tsv.gz
GCST90200487	X-11880 levels	8206	http://ftp.ebi.ac.uk/pub/databases/gwas/summary_statistics/GCST90200001-GCST90201000/GCST90200487/GCST90200487_buildGRCh38.tsv.gz
GCST90200488	X-12117 levels	7379	http://ftp.ebi.ac.uk/pub/databases/gwas/summary_statistics/GCST90200001-GCST90201000/GCST90200488/GCST90200488_buildGRCh38.tsv.gz
GCST90200489	X-12407 levels	6534	http://ftp.ebi.ac.uk/pub/databases/gwas/summary_statistics/GCST90200001-GCST90201000/GCST90200489/GCST90200489_buildGRCh38.tsv.gz
GCST90200490	X-12101 levels	8217	http://ftp.ebi.ac.uk/pub/databases/gwas/summary_statistics/GCST90200001-GCST90201000/GCST90200490/GCST90200490_buildGRCh38.tsv.gz
GCST90200491	X-12026 levels	8180	http://ftp.ebi.ac.uk/pub/databases/gwas/summary_statistics/GCST90200001-GCST90201000/GCST90200491/GCST90200491_buildGRCh38.tsv.gz
GCST90200492	X-12411 levels	8174	http://ftp.ebi.ac.uk/pub/databases/gwas/summary_statistics/GCST90200001-GCST90201000/GCST90200492/GCST90200492_buildGRCh38.tsv.gz
GCST90200493	X-12013 levels	5848	http://ftp.ebi.ac.uk/pub/databases/gwas/summary_statistics/GCST90200001-GCST90201000/GCST90200493/GCST90200493_buildGRCh38.tsv.gz
GCST90200494	X-12007 levels	8002	http://ftp.ebi.ac.uk/pub/databases/gwas/summary_statistics/GCST90200001-GCST90201000/GCST90200494/GCST90200494_buildGRCh38.tsv.gz
GCST90200495	X-12462 levels	8236	http://ftp.ebi.ac.uk/pub/databases/gwas/summary_statistics/GCST90200001-GCST90201000/GCST90200495/GCST90200495_buildGRCh38.tsv.gz
GCST90200496	X-12714 levels	6870	http://ftp.ebi.ac.uk/pub/databases/gwas/summary_statistics/GCST90200001-GCST90201000/GCST90200496/GCST90200496_buildGRCh38.tsv.gz
GCST90200497	X-12740 levels	6449	http://ftp.ebi.ac.uk/pub/databases/gwas/summary_statistics/GCST90200001-GCST90201000/GCST90200497/GCST90200497_buildGRCh38.tsv.gz
GCST90200498	X-12730 levels	7133	http://ftp.ebi.ac.uk/pub/databases/gwas/summary_statistics/GCST90200001-GCST90201000/GCST90200498/GCST90200498_buildGRCh38.tsv.gz
GCST90200499	X-12701 levels	6278	http://ftp.ebi.ac.uk/pub/databases/gwas/summary_statistics/GCST90200001-GCST90201000/GCST90200499/GCST90200499_buildGRCh38.tsv.gz
GCST90200500	X-12816 levels	5190	http://ftp.ebi.ac.uk/pub/databases/gwas/summary_statistics/GCST90200001-GCST90201000/GCST90200500/GCST90200500_buildGRCh38.tsv.gz
GCST90200501	X-12731 levels	5770	http://ftp.ebi.ac.uk/pub/databases/gwas/summary_statistics/GCST90200001-GCST90201000/GCST90200501/GCST90200501_buildGRCh38.tsv.gz
GCST90200502	X-12707 levels	7461	http://ftp.ebi.ac.uk/pub/databases/gwas/summary_statistics/GCST90200001-GCST90201000/GCST90200502/GCST90200502_buildGRCh38.tsv.gz
GCST90200503	X-12729 levels	7446	http://ftp.ebi.ac.uk/pub/databases/gwas/summary_statistics/GCST90200001-GCST90201000/GCST90200503/GCST90200503_buildGRCh38.tsv.gz
GCST90200504	X-12830 levels	5725	http://ftp.ebi.ac.uk/pub/databases/gwas/summary_statistics/GCST90200001-GCST90201000/GCST90200504/GCST90200504_buildGRCh38.tsv.gz
GCST90200505	X-12818 levels	6246	http://ftp.ebi.ac.uk/pub/databases/gwas/summary_statistics/GCST90200001-GCST90201000/GCST90200505/GCST90200505_buildGRCh38.tsv.gz
GCST90200506	X-12812 levels	6435	http://ftp.ebi.ac.uk/pub/databases/gwas/summary_statistics/GCST90200001-GCST90201000/GCST90200506/GCST90200506_buildGRCh38.tsv.gz
GCST90200507	X-12822 levels	7957	http://ftp.ebi.ac.uk/pub/databases/gwas/summary_statistics/GCST90200001-GCST90201000/GCST90200507/GCST90200507_buildGRCh38.tsv.gz
GCST90200508	X-12738 levels	5874	http://ftp.ebi.ac.uk/pub/databases/gwas/summary_statistics/GCST90200001-GCST90201000/GCST90200508/GCST90200508_buildGRCh38.tsv.gz
GCST90200509	X-12544 levels	7471	http://ftp.ebi.ac.uk/pub/databases/gwas/summary_statistics/GCST90200001-GCST90201000/GCST90200509/GCST90200509_buildGRCh38.tsv.gz
GCST90200510	X-12680 levels	8255	http://ftp.ebi.ac.uk/pub/databases/gwas/summary_statistics/GCST90200001-GCST90201000/GCST90200510/GCST90200510_buildGRCh38.tsv.gz
GCST90200511	X-12906 levels	7896	http://ftp.ebi.ac.uk/pub/databases/gwas/summary_statistics/GCST90200001-GCST90201000/GCST90200511/GCST90200511_buildGRCh38.tsv.gz
GCST90200512	X-13684 levels	8112	http://ftp.ebi.ac.uk/pub/databases/gwas/summary_statistics/GCST90200001-GCST90201000/GCST90200512/GCST90200512_buildGRCh38.tsv.gz
GCST90200513	X-13507 levels	7936	http://ftp.ebi.ac.uk/pub/databases/gwas/summary_statistics/GCST90200001-GCST90201000/GCST90200513/GCST90200513_buildGRCh38.tsv.gz
GCST90200514	X-12851 levels	7385	http://ftp.ebi.ac.uk/pub/databases/gwas/summary_statistics/GCST90200001-GCST90201000/GCST90200514/GCST90200514_buildGRCh38.tsv.gz
GCST90200515	X-12849 levels	7555	http://ftp.ebi.ac.uk/pub/databases/gwas/summary_statistics/GCST90200001-GCST90201000/GCST90200515/GCST90200515_buildGRCh38.tsv.gz
GCST90200516	X-12847 levels	7790	http://ftp.ebi.ac.uk/pub/databases/gwas/summary_statistics/GCST90200001-GCST90201000/GCST90200516/GCST90200516_buildGRCh38.tsv.gz
GCST90200517	X-13553 levels	8118	http://ftp.ebi.ac.uk/pub/databases/gwas/summary_statistics/GCST90200001-GCST90201000/GCST90200517/GCST90200517_buildGRCh38.tsv.gz
GCST90200518	X-12839 levels	4867	http://ftp.ebi.ac.uk/pub/databases/gwas/summary_statistics/GCST90200001-GCST90201000/GCST90200518/GCST90200518_buildGRCh38.tsv.gz
GCST90200519	X-13729 levels	7724	http://ftp.ebi.ac.uk/pub/databases/gwas/summary_statistics/GCST90200001-GCST90201000/GCST90200519/GCST90200519_buildGRCh38.tsv.gz
GCST90200520	X-13007 levels	6270	http://ftp.ebi.ac.uk/pub/databases/gwas/summary_statistics/GCST90200001-GCST90201000/GCST90200520/GCST90200520_buildGRCh38.tsv.gz
GCST90200521	X-13844 levels	7501	http://ftp.ebi.ac.uk/pub/databases/gwas/summary_statistics/GCST90200001-GCST90201000/GCST90200521/GCST90200521_buildGRCh38.tsv.gz
GCST90200522	X-13728 levels	7905	http://ftp.ebi.ac.uk/pub/databases/gwas/summary_statistics/GCST90200001-GCST90201000/GCST90200522/GCST90200522_buildGRCh38.tsv.gz
GCST90200523	X-12844 levels	8231	http://ftp.ebi.ac.uk/pub/databases/gwas/summary_statistics/GCST90200001-GCST90201000/GCST90200523/GCST90200523_buildGRCh38.tsv.gz
GCST90200524	X-13695 levels	6486	http://ftp.ebi.ac.uk/pub/databases/gwas/summary_statistics/GCST90200001-GCST90201000/GCST90200524/GCST90200524_buildGRCh38.tsv.gz
GCST90200525	X-13723 levels	5269	http://ftp.ebi.ac.uk/pub/databases/gwas/summary_statistics/GCST90200001-GCST90201000/GCST90200525/GCST90200525_buildGRCh38.tsv.gz
GCST90200526	X-14056 levels	8242	http://ftp.ebi.ac.uk/pub/databases/gwas/summary_statistics/GCST90200001-GCST90201000/GCST90200526/GCST90200526_buildGRCh38.tsv.gz
GCST90200527	X-13866 levels	8252	http://ftp.ebi.ac.uk/pub/databases/gwas/summary_statistics/GCST90200001-GCST90201000/GCST90200527/GCST90200527_buildGRCh38.tsv.gz
GCST90200528	X-17146 levels	7778	http://ftp.ebi.ac.uk/pub/databases/gwas/summary_statistics/GCST90200001-GCST90201000/GCST90200528/GCST90200528_buildGRCh38.tsv.gz
GCST90200529	X-16397 levels	8057	http://ftp.ebi.ac.uk/pub/databases/gwas/summary_statistics/GCST90200001-GCST90201000/GCST90200529/GCST90200529_buildGRCh38.tsv.gz
GCST90200530	X-17335 levels	7747	http://ftp.ebi.ac.uk/pub/databases/gwas/summary_statistics/GCST90200001-GCST90201000/GCST90200530/GCST90200530_buildGRCh38.tsv.gz
GCST90200531	X-16964 levels	8048	http://ftp.ebi.ac.uk/pub/databases/gwas/summary_statistics/GCST90200001-GCST90201000/GCST90200531/GCST90200531_buildGRCh38.tsv.gz
GCST90200532	X-16935 levels	7804	http://ftp.ebi.ac.uk/pub/databases/gwas/summary_statistics/GCST90200001-GCST90201000/GCST90200532/GCST90200532_buildGRCh38.tsv.gz
GCST90200533	X-15486 levels	8236	http://ftp.ebi.ac.uk/pub/databases/gwas/summary_statistics/GCST90200001-GCST90201000/GCST90200533/GCST90200533_buildGRCh38.tsv.gz
GCST90200534	X-16580 levels	8254	http://ftp.ebi.ac.uk/pub/databases/gwas/summary_statistics/GCST90200001-GCST90201000/GCST90200534/GCST90200534_buildGRCh38.tsv.gz
GCST90200535	X-17325 levels	7448	http://ftp.ebi.ac.uk/pub/databases/gwas/summary_statistics/GCST90200001-GCST90201000/GCST90200535/GCST90200535_buildGRCh38.tsv.gz
GCST90200536	X-17328 levels	5856	http://ftp.ebi.ac.uk/pub/databases/gwas/summary_statistics/GCST90200001-GCST90201000/GCST90200536/GCST90200536_buildGRCh38.tsv.gz
GCST90200537	X-16087 levels	7071	http://ftp.ebi.ac.uk/pub/databases/gwas/summary_statistics/GCST90200001-GCST90201000/GCST90200537/GCST90200537_buildGRCh38.tsv.gz
GCST90200538	X-17010 levels	7879	http://ftp.ebi.ac.uk/pub/databases/gwas/summary_statistics/GCST90200001-GCST90201000/GCST90200538/GCST90200538_buildGRCh38.tsv.gz
GCST90200539	X-14939 levels	8250	http://ftp.ebi.ac.uk/pub/databases/gwas/summary_statistics/GCST90200001-GCST90201000/GCST90200539/GCST90200539_buildGRCh38.tsv.gz
GCST90200540	X-15461 levels	8144	http://ftp.ebi.ac.uk/pub/databases/gwas/summary_statistics/GCST90200001-GCST90201000/GCST90200540/GCST90200540_buildGRCh38.tsv.gz
GCST90200541	X-15523 levels	8071	http://ftp.ebi.ac.uk/pub/databases/gwas/summary_statistics/GCST90200001-GCST90201000/GCST90200541/GCST90200541_buildGRCh38.tsv.gz
GCST90200542	X-15728 levels	7874	http://ftp.ebi.ac.uk/pub/databases/gwas/summary_statistics/GCST90200001-GCST90201000/GCST90200542/GCST90200542_buildGRCh38.tsv.gz
GCST90200543	X-15503 levels	8237	http://ftp.ebi.ac.uk/pub/databases/gwas/summary_statistics/GCST90200001-GCST90201000/GCST90200543/GCST90200543_buildGRCh38.tsv.gz
GCST90200544	X-16124 levels	5337	http://ftp.ebi.ac.uk/pub/databases/gwas/summary_statistics/GCST90200001-GCST90201000/GCST90200544/GCST90200544_buildGRCh38.tsv.gz
GCST90200545	X-17438 levels	6913	http://ftp.ebi.ac.uk/pub/databases/gwas/summary_statistics/GCST90200001-GCST90201000/GCST90200545/GCST90200545_buildGRCh38.tsv.gz
GCST90200546	X-17354 levels	5375	http://ftp.ebi.ac.uk/pub/databases/gwas/summary_statistics/GCST90200001-GCST90201000/GCST90200546/GCST90200546_buildGRCh38.tsv.gz
GCST90200547	X-17654 levels	7690	http://ftp.ebi.ac.uk/pub/databases/gwas/summary_statistics/GCST90200001-GCST90201000/GCST90200547/GCST90200547_buildGRCh38.tsv.gz
GCST90200548	X-17676 levels	8118	http://ftp.ebi.ac.uk/pub/databases/gwas/summary_statistics/GCST90200001-GCST90201000/GCST90200548/GCST90200548_buildGRCh38.tsv.gz
GCST90200549	X-17367 levels	6092	http://ftp.ebi.ac.uk/pub/databases/gwas/summary_statistics/GCST90200001-GCST90201000/GCST90200549/GCST90200549_buildGRCh38.tsv.gz
GCST90200550	X-17357 levels	8041	http://ftp.ebi.ac.uk/pub/databases/gwas/summary_statistics/GCST90200001-GCST90201000/GCST90200550/GCST90200550_buildGRCh38.tsv.gz
GCST90200551	X-18886 levels	8198	http://ftp.ebi.ac.uk/pub/databases/gwas/summary_statistics/GCST90200001-GCST90201000/GCST90200551/GCST90200551_buildGRCh38.tsv.gz
GCST90200552	X-18887 levels	6790	http://ftp.ebi.ac.uk/pub/databases/gwas/summary_statistics/GCST90200001-GCST90201000/GCST90200552/GCST90200552_buildGRCh38.tsv.gz
GCST90200553	X-17653 levels	8025	http://ftp.ebi.ac.uk/pub/databases/gwas/summary_statistics/GCST90200001-GCST90201000/GCST90200553/GCST90200553_buildGRCh38.tsv.gz
GCST90200554	X-17346 levels	6459	http://ftp.ebi.ac.uk/pub/databases/gwas/summary_statistics/GCST90200001-GCST90201000/GCST90200554/GCST90200554_buildGRCh38.tsv.gz
GCST90200555	X-17690 levels	7043	http://ftp.ebi.ac.uk/pub/databases/gwas/summary_statistics/GCST90200001-GCST90201000/GCST90200555/GCST90200555_buildGRCh38.tsv.gz
GCST90200556	X-18345 levels	5476	http://ftp.ebi.ac.uk/pub/databases/gwas/summary_statistics/GCST90200001-GCST90201000/GCST90200556/GCST90200556_buildGRCh38.tsv.gz
GCST90200557	X-17685 levels	7327	http://ftp.ebi.ac.uk/pub/databases/gwas/summary_statistics/GCST90200001-GCST90201000/GCST90200557/GCST90200557_buildGRCh38.tsv.gz
GCST90200558	X-18888 levels	6974	http://ftp.ebi.ac.uk/pub/databases/gwas/summary_statistics/GCST90200001-GCST90201000/GCST90200558/GCST90200558_buildGRCh38.tsv.gz
GCST90200559	X-18901 levels	8128	http://ftp.ebi.ac.uk/pub/databases/gwas/summary_statistics/GCST90200001-GCST90201000/GCST90200559/GCST90200559_buildGRCh38.tsv.gz
GCST90200560	X-17351 levels	7281	http://ftp.ebi.ac.uk/pub/databases/gwas/summary_statistics/GCST90200001-GCST90201000/GCST90200560/GCST90200560_buildGRCh38.tsv.gz
GCST90200561	X-18779 levels	8144	http://ftp.ebi.ac.uk/pub/databases/gwas/summary_statistics/GCST90200001-GCST90201000/GCST90200561/GCST90200561_buildGRCh38.tsv.gz
GCST90200562	X-21286 levels	8231	http://ftp.ebi.ac.uk/pub/databases/gwas/summary_statistics/GCST90200001-GCST90201000/GCST90200562/GCST90200562_buildGRCh38.tsv.gz
GCST90200563	X-21355 levels	8257	http://ftp.ebi.ac.uk/pub/databases/gwas/summary_statistics/GCST90200001-GCST90201000/GCST90200563/GCST90200563_buildGRCh38.tsv.gz
GCST90200564	X-21319 levels	8109	http://ftp.ebi.ac.uk/pub/databases/gwas/summary_statistics/GCST90200001-GCST90201000/GCST90200564/GCST90200564_buildGRCh38.tsv.gz
GCST90200565	X-21258 levels	8198	http://ftp.ebi.ac.uk/pub/databases/gwas/summary_statistics/GCST90200001-GCST90201000/GCST90200565/GCST90200565_buildGRCh38.tsv.gz
GCST90200566	X-21364 levels	8203	http://ftp.ebi.ac.uk/pub/databases/gwas/summary_statistics/GCST90200001-GCST90201000/GCST90200566/GCST90200566_buildGRCh38.tsv.gz
GCST90200567	X-21353 levels	8265	http://ftp.ebi.ac.uk/pub/databases/gwas/summary_statistics/GCST90200001-GCST90201000/GCST90200567/GCST90200567_buildGRCh38.tsv.gz
GCST90200568	X-19438 levels	7259	http://ftp.ebi.ac.uk/pub/databases/gwas/summary_statistics/GCST90200001-GCST90201000/GCST90200568/GCST90200568_buildGRCh38.tsv.gz
GCST90200569	X-18913 levels	8271	http://ftp.ebi.ac.uk/pub/databases/gwas/summary_statistics/GCST90200001-GCST90201000/GCST90200569/GCST90200569_buildGRCh38.tsv.gz
GCST90200570	X-18921 levels	8257	http://ftp.ebi.ac.uk/pub/databases/gwas/summary_statistics/GCST90200001-GCST90201000/GCST90200570/GCST90200570_buildGRCh38.tsv.gz
GCST90200571	X-21339 levels	8203	http://ftp.ebi.ac.uk/pub/databases/gwas/summary_statistics/GCST90200001-GCST90201000/GCST90200571/GCST90200571_buildGRCh38.tsv.gz
GCST90200572	X-19299 levels	6100	http://ftp.ebi.ac.uk/pub/databases/gwas/summary_statistics/GCST90200001-GCST90201000/GCST90200572/GCST90200572_buildGRCh38.tsv.gz
GCST90200573	X-18935 levels	4952	http://ftp.ebi.ac.uk/pub/databases/gwas/summary_statistics/GCST90200001-GCST90201000/GCST90200573/GCST90200573_buildGRCh38.tsv.gz
GCST90200574	X-21310 levels	7801	http://ftp.ebi.ac.uk/pub/databases/gwas/summary_statistics/GCST90200001-GCST90201000/GCST90200574/GCST90200574_buildGRCh38.tsv.gz
GCST90200575	X-21283 levels	7055	http://ftp.ebi.ac.uk/pub/databases/gwas/summary_statistics/GCST90200001-GCST90201000/GCST90200575/GCST90200575_buildGRCh38.tsv.gz
GCST90200576	X-21285 levels	6180	http://ftp.ebi.ac.uk/pub/databases/gwas/summary_statistics/GCST90200001-GCST90201000/GCST90200576/GCST90200576_buildGRCh38.tsv.gz
GCST90200577	X-21312 levels	4897	http://ftp.ebi.ac.uk/pub/databases/gwas/summary_statistics/GCST90200001-GCST90201000/GCST90200577/GCST90200577_buildGRCh38.tsv.gz
GCST90200578	X-18922 levels	8174	http://ftp.ebi.ac.uk/pub/databases/gwas/summary_statistics/GCST90200001-GCST90201000/GCST90200578/GCST90200578_buildGRCh38.tsv.gz
GCST90200579	X-21442 levels	6827	http://ftp.ebi.ac.uk/pub/databases/gwas/summary_statistics/GCST90200001-GCST90201000/GCST90200579/GCST90200579_buildGRCh38.tsv.gz
GCST90200580	X-21796 levels	8130	http://ftp.ebi.ac.uk/pub/databases/gwas/summary_statistics/GCST90200001-GCST90201000/GCST90200580/GCST90200580_buildGRCh38.tsv.gz
GCST90200581	X-21441 levels	8030	http://ftp.ebi.ac.uk/pub/databases/gwas/summary_statistics/GCST90200001-GCST90201000/GCST90200581/GCST90200581_buildGRCh38.tsv.gz
GCST90200582	X-21752 levels	6526	http://ftp.ebi.ac.uk/pub/databases/gwas/summary_statistics/GCST90200001-GCST90201000/GCST90200582/GCST90200582_buildGRCh38.tsv.gz
GCST90200583	X-21807 levels	5602	http://ftp.ebi.ac.uk/pub/databases/gwas/summary_statistics/GCST90200001-GCST90201000/GCST90200583/GCST90200583_buildGRCh38.tsv.gz
GCST90200584	X-21736 levels	8232	http://ftp.ebi.ac.uk/pub/databases/gwas/summary_statistics/GCST90200001-GCST90201000/GCST90200584/GCST90200584_buildGRCh38.tsv.gz
GCST90200585	X-21829 levels	8217	http://ftp.ebi.ac.uk/pub/databases/gwas/summary_statistics/GCST90200001-GCST90201000/GCST90200585/GCST90200585_buildGRCh38.tsv.gz
GCST90200586	X-21471 levels	7982	http://ftp.ebi.ac.uk/pub/databases/gwas/summary_statistics/GCST90200001-GCST90201000/GCST90200586/GCST90200586_buildGRCh38.tsv.gz
GCST90200587	X-21733 levels	6916	http://ftp.ebi.ac.uk/pub/databases/gwas/summary_statistics/GCST90200001-GCST90201000/GCST90200587/GCST90200587_buildGRCh38.tsv.gz
GCST90200588	X-21742 levels	5918	http://ftp.ebi.ac.uk/pub/databases/gwas/summary_statistics/GCST90200001-GCST90201000/GCST90200588/GCST90200588_buildGRCh38.tsv.gz
GCST90200589	X-21821 levels	7699	http://ftp.ebi.ac.uk/pub/databases/gwas/summary_statistics/GCST90200001-GCST90201000/GCST90200589/GCST90200589_buildGRCh38.tsv.gz
GCST90200590	X-21470 levels	7700	http://ftp.ebi.ac.uk/pub/databases/gwas/summary_statistics/GCST90200001-GCST90201000/GCST90200590/GCST90200590_buildGRCh38.tsv.gz
GCST90200591	X-21383 levels	8226	http://ftp.ebi.ac.uk/pub/databases/gwas/summary_statistics/GCST90200001-GCST90201000/GCST90200591/GCST90200591_buildGRCh38.tsv.gz
GCST90200592	X-21607 levels	7975	http://ftp.ebi.ac.uk/pub/databases/gwas/summary_statistics/GCST90200001-GCST90201000/GCST90200592/GCST90200592_buildGRCh38.tsv.gz
GCST90200593	X-21834 levels	7466	http://ftp.ebi.ac.uk/pub/databases/gwas/summary_statistics/GCST90200001-GCST90201000/GCST90200593/GCST90200593_buildGRCh38.tsv.gz
GCST90200594	X-21467 levels	8195	http://ftp.ebi.ac.uk/pub/databases/gwas/summary_statistics/GCST90200001-GCST90201000/GCST90200594/GCST90200594_buildGRCh38.tsv.gz
GCST90200595	X-22776 levels	6944	http://ftp.ebi.ac.uk/pub/databases/gwas/summary_statistics/GCST90200001-GCST90201000/GCST90200595/GCST90200595_buildGRCh38.tsv.gz
GCST90200596	X-23655 levels	6764	http://ftp.ebi.ac.uk/pub/databases/gwas/summary_statistics/GCST90200001-GCST90201000/GCST90200596/GCST90200596_buildGRCh38.tsv.gz
GCST90200597	X-22834 levels	6531	http://ftp.ebi.ac.uk/pub/databases/gwas/summary_statistics/GCST90200001-GCST90201000/GCST90200597/GCST90200597_buildGRCh38.tsv.gz
GCST90200598	X-22771 levels	8087	http://ftp.ebi.ac.uk/pub/databases/gwas/summary_statistics/GCST90200001-GCST90201000/GCST90200598/GCST90200598_buildGRCh38.tsv.gz
GCST90200599	X-23639 levels	8272	http://ftp.ebi.ac.uk/pub/databases/gwas/summary_statistics/GCST90200001-GCST90201000/GCST90200599/GCST90200599_buildGRCh38.tsv.gz
GCST90200600	X-23648 levels	7357	http://ftp.ebi.ac.uk/pub/databases/gwas/summary_statistics/GCST90200001-GCST90201000/GCST90200600/GCST90200600_buildGRCh38.tsv.gz
GCST90200601	X-23654 levels	8241	http://ftp.ebi.ac.uk/pub/databases/gwas/summary_statistics/GCST90200001-GCST90201000/GCST90200601/GCST90200601_buildGRCh38.tsv.gz
GCST90200602	X-22520 levels	5389	http://ftp.ebi.ac.uk/pub/databases/gwas/summary_statistics/GCST90200001-GCST90201000/GCST90200602/GCST90200602_buildGRCh38.tsv.gz
GCST90200603	X-23641 levels	6673	http://ftp.ebi.ac.uk/pub/databases/gwas/summary_statistics/GCST90200001-GCST90201000/GCST90200603/GCST90200603_buildGRCh38.tsv.gz
GCST90200604	X-23276 levels	5407	http://ftp.ebi.ac.uk/pub/databases/gwas/summary_statistics/GCST90200001-GCST90201000/GCST90200604/GCST90200604_buildGRCh38.tsv.gz
GCST90200605	X-21845 levels	4874	http://ftp.ebi.ac.uk/pub/databases/gwas/summary_statistics/GCST90200001-GCST90201000/GCST90200605/GCST90200605_buildGRCh38.tsv.gz
GCST90200606	X-22509 levels	5423	http://ftp.ebi.ac.uk/pub/databases/gwas/summary_statistics/GCST90200001-GCST90201000/GCST90200606/GCST90200606_buildGRCh38.tsv.gz
GCST90200607	X-23644 levels	8250	http://ftp.ebi.ac.uk/pub/databases/gwas/summary_statistics/GCST90200001-GCST90201000/GCST90200607/GCST90200607_buildGRCh38.tsv.gz
GCST90200608	X-22162 levels	8249	http://ftp.ebi.ac.uk/pub/databases/gwas/summary_statistics/GCST90200001-GCST90201000/GCST90200608/GCST90200608_buildGRCh38.tsv.gz
GCST90200609	X-23587 levels	7662	http://ftp.ebi.ac.uk/pub/databases/gwas/summary_statistics/GCST90200001-GCST90201000/GCST90200609/GCST90200609_buildGRCh38.tsv.gz
GCST90200610	X-23593 levels	7988	http://ftp.ebi.ac.uk/pub/databases/gwas/summary_statistics/GCST90200001-GCST90201000/GCST90200610/GCST90200610_buildGRCh38.tsv.gz
GCST90200611	X-23636 levels	8251	http://ftp.ebi.ac.uk/pub/databases/gwas/summary_statistics/GCST90200001-GCST90201000/GCST90200611/GCST90200611_buildGRCh38.tsv.gz
GCST90200612	X-23678 levels	5745	http://ftp.ebi.ac.uk/pub/databases/gwas/summary_statistics/GCST90200001-GCST90201000/GCST90200612/GCST90200612_buildGRCh38.tsv.gz
GCST90200613	X-23680 levels	8215	http://ftp.ebi.ac.uk/pub/databases/gwas/summary_statistics/GCST90200001-GCST90201000/GCST90200613/GCST90200613_buildGRCh38.tsv.gz
GCST90200614	X-23780 levels	7878	http://ftp.ebi.ac.uk/pub/databases/gwas/summary_statistics/GCST90200001-GCST90201000/GCST90200614/GCST90200614_buildGRCh38.tsv.gz
GCST90200615	X-23974 levels	7752	http://ftp.ebi.ac.uk/pub/databases/gwas/summary_statistics/GCST90200001-GCST90201000/GCST90200615/GCST90200615_buildGRCh38.tsv.gz
GCST90200616	X-23659 levels	8176	http://ftp.ebi.ac.uk/pub/databases/gwas/summary_statistics/GCST90200001-GCST90201000/GCST90200616/GCST90200616_buildGRCh38.tsv.gz
GCST90200617	X-23665 levels	8214	http://ftp.ebi.ac.uk/pub/databases/gwas/summary_statistics/GCST90200001-GCST90201000/GCST90200617/GCST90200617_buildGRCh38.tsv.gz
GCST90200618	X-23782 levels	8263	http://ftp.ebi.ac.uk/pub/databases/gwas/summary_statistics/GCST90200001-GCST90201000/GCST90200618/GCST90200618_buildGRCh38.tsv.gz
GCST90200619	X-24295 levels	7987	http://ftp.ebi.ac.uk/pub/databases/gwas/summary_statistics/GCST90200001-GCST90201000/GCST90200619/GCST90200619_buildGRCh38.tsv.gz
GCST90200620	X-24243 levels	7540	http://ftp.ebi.ac.uk/pub/databases/gwas/summary_statistics/GCST90200001-GCST90201000/GCST90200620/GCST90200620_buildGRCh38.tsv.gz
GCST90200621	X-23739 levels	8249	http://ftp.ebi.ac.uk/pub/databases/gwas/summary_statistics/GCST90200001-GCST90201000/GCST90200621/GCST90200621_buildGRCh38.tsv.gz
GCST90200622	X-23997 levels	7804	http://ftp.ebi.ac.uk/pub/databases/gwas/summary_statistics/GCST90200001-GCST90201000/GCST90200622/GCST90200622_buildGRCh38.tsv.gz
GCST90200623	X-24241 levels	8053	http://ftp.ebi.ac.uk/pub/databases/gwas/summary_statistics/GCST90200001-GCST90201000/GCST90200623/GCST90200623_buildGRCh38.tsv.gz
GCST90200624	X-24328 levels	7807	http://ftp.ebi.ac.uk/pub/databases/gwas/summary_statistics/GCST90200001-GCST90201000/GCST90200624/GCST90200624_buildGRCh38.tsv.gz
GCST90200625	X-24456 levels	6523	http://ftp.ebi.ac.uk/pub/databases/gwas/summary_statistics/GCST90200001-GCST90201000/GCST90200625/GCST90200625_buildGRCh38.tsv.gz
GCST90200626	X-24418 levels	5952	http://ftp.ebi.ac.uk/pub/databases/gwas/summary_statistics/GCST90200001-GCST90201000/GCST90200626/GCST90200626_buildGRCh38.tsv.gz
GCST90200627	X-24344 levels	5457	http://ftp.ebi.ac.uk/pub/databases/gwas/summary_statistics/GCST90200001-GCST90201000/GCST90200627/GCST90200627_buildGRCh38.tsv.gz
GCST90200628	X-24556 levels	8004	http://ftp.ebi.ac.uk/pub/databases/gwas/summary_statistics/GCST90200001-GCST90201000/GCST90200628/GCST90200628_buildGRCh38.tsv.gz
GCST90200629	X-24337 levels	8088	http://ftp.ebi.ac.uk/pub/databases/gwas/summary_statistics/GCST90200001-GCST90201000/GCST90200629/GCST90200629_buildGRCh38.tsv.gz
GCST90200630	X-24546 levels	6391	http://ftp.ebi.ac.uk/pub/databases/gwas/summary_statistics/GCST90200001-GCST90201000/GCST90200630/GCST90200630_buildGRCh38.tsv.gz
GCST90200631	X-24306 levels	8074	http://ftp.ebi.ac.uk/pub/databases/gwas/summary_statistics/GCST90200001-GCST90201000/GCST90200631/GCST90200631_buildGRCh38.tsv.gz
GCST90200632	X-24307 levels	8119	http://ftp.ebi.ac.uk/pub/databases/gwas/summary_statistics/GCST90200001-GCST90201000/GCST90200632/GCST90200632_buildGRCh38.tsv.gz
GCST90200633	X-24334 levels	6975	http://ftp.ebi.ac.uk/pub/databases/gwas/summary_statistics/GCST90200001-GCST90201000/GCST90200633/GCST90200633_buildGRCh38.tsv.gz
GCST90200634	X-24518 levels	6131	http://ftp.ebi.ac.uk/pub/databases/gwas/summary_statistics/GCST90200001-GCST90201000/GCST90200634/GCST90200634_buildGRCh38.tsv.gz
GCST90200635	X-24494 levels	6767	http://ftp.ebi.ac.uk/pub/databases/gwas/summary_statistics/GCST90200001-GCST90201000/GCST90200635/GCST90200635_buildGRCh38.tsv.gz
GCST90200636	X-24544 levels	7939	http://ftp.ebi.ac.uk/pub/databases/gwas/summary_statistics/GCST90200001-GCST90201000/GCST90200636/GCST90200636_buildGRCh38.tsv.gz
GCST90200637	X-24531 levels	6455	http://ftp.ebi.ac.uk/pub/databases/gwas/summary_statistics/GCST90200001-GCST90201000/GCST90200637/GCST90200637_buildGRCh38.tsv.gz
GCST90200638	X-24811 levels	6349	http://ftp.ebi.ac.uk/pub/databases/gwas/summary_statistics/GCST90200001-GCST90201000/GCST90200638/GCST90200638_buildGRCh38.tsv.gz
GCST90200639	X-24757 levels	6251	http://ftp.ebi.ac.uk/pub/databases/gwas/summary_statistics/GCST90200001-GCST90201000/GCST90200639/GCST90200639_buildGRCh38.tsv.gz
GCST90200640	X-24978 levels	5151	http://ftp.ebi.ac.uk/pub/databases/gwas/summary_statistics/GCST90200001-GCST90201000/GCST90200640/GCST90200640_buildGRCh38.tsv.gz
GCST90200641	X-24970 levels	8263	http://ftp.ebi.ac.uk/pub/databases/gwas/summary_statistics/GCST90200001-GCST90201000/GCST90200641/GCST90200641_buildGRCh38.tsv.gz
GCST90200642	X-24795 levels	4986	http://ftp.ebi.ac.uk/pub/databases/gwas/summary_statistics/GCST90200001-GCST90201000/GCST90200642/GCST90200642_buildGRCh38.tsv.gz
GCST90200643	X-24951 levels	8208	http://ftp.ebi.ac.uk/pub/databases/gwas/summary_statistics/GCST90200001-GCST90201000/GCST90200643/GCST90200643_buildGRCh38.tsv.gz
GCST90200644	X-24728 levels	8160	http://ftp.ebi.ac.uk/pub/databases/gwas/summary_statistics/GCST90200001-GCST90201000/GCST90200644/GCST90200644_buildGRCh38.tsv.gz
GCST90200645	X-24565 levels	4364	http://ftp.ebi.ac.uk/pub/databases/gwas/summary_statistics/GCST90200001-GCST90201000/GCST90200645/GCST90200645_buildGRCh38.tsv.gz
GCST90200646	X-24801 levels	8059	http://ftp.ebi.ac.uk/pub/databases/gwas/summary_statistics/GCST90200001-GCST90201000/GCST90200646/GCST90200646_buildGRCh38.tsv.gz
GCST90200647	X-24736 levels	4846	http://ftp.ebi.ac.uk/pub/databases/gwas/summary_statistics/GCST90200001-GCST90201000/GCST90200647/GCST90200647_buildGRCh38.tsv.gz
GCST90200648	X-24585 levels	8241	http://ftp.ebi.ac.uk/pub/databases/gwas/summary_statistics/GCST90200001-GCST90201000/GCST90200648/GCST90200648_buildGRCh38.tsv.gz
GCST90200649	X-24588 levels	8239	http://ftp.ebi.ac.uk/pub/databases/gwas/summary_statistics/GCST90200001-GCST90201000/GCST90200649/GCST90200649_buildGRCh38.tsv.gz
GCST90200650	X-25109 levels	7477	http://ftp.ebi.ac.uk/pub/databases/gwas/summary_statistics/GCST90200001-GCST90201000/GCST90200650/GCST90200650_buildGRCh38.tsv.gz
GCST90200651	X-24947 levels	8002	http://ftp.ebi.ac.uk/pub/databases/gwas/summary_statistics/GCST90200001-GCST90201000/GCST90200651/GCST90200651_buildGRCh38.tsv.gz
GCST90200652	X-24949 levels	7174	http://ftp.ebi.ac.uk/pub/databases/gwas/summary_statistics/GCST90200001-GCST90201000/GCST90200652/GCST90200652_buildGRCh38.tsv.gz
GCST90200653	X-24812 levels	7878	http://ftp.ebi.ac.uk/pub/databases/gwas/summary_statistics/GCST90200001-GCST90201000/GCST90200653/GCST90200653_buildGRCh38.tsv.gz
GCST90200654	X-25217 levels	4098	http://ftp.ebi.ac.uk/pub/databases/gwas/summary_statistics/GCST90200001-GCST90201000/GCST90200654/GCST90200654_buildGRCh38.tsv.gz
GCST90200655	X-25828 levels	8156	http://ftp.ebi.ac.uk/pub/databases/gwas/summary_statistics/GCST90200001-GCST90201000/GCST90200655/GCST90200655_buildGRCh38.tsv.gz
GCST90200656	X-25371 levels	8205	http://ftp.ebi.ac.uk/pub/databases/gwas/summary_statistics/GCST90200001-GCST90201000/GCST90200656/GCST90200656_buildGRCh38.tsv.gz
GCST90200657	X-25419 levels	7994	http://ftp.ebi.ac.uk/pub/databases/gwas/summary_statistics/GCST90200001-GCST90201000/GCST90200657/GCST90200657_buildGRCh38.tsv.gz
GCST90200658	X-25265 levels	7916	http://ftp.ebi.ac.uk/pub/databases/gwas/summary_statistics/GCST90200001-GCST90201000/GCST90200658/GCST90200658_buildGRCh38.tsv.gz
GCST90200659	X-25172 levels	8117	http://ftp.ebi.ac.uk/pub/databases/gwas/summary_statistics/GCST90200001-GCST90201000/GCST90200659/GCST90200659_buildGRCh38.tsv.gz
GCST90200660	X-25957 levels	7335	http://ftp.ebi.ac.uk/pub/databases/gwas/summary_statistics/GCST90200001-GCST90201000/GCST90200660/GCST90200660_buildGRCh38.tsv.gz
GCST90200661	X-25422 levels	8210	http://ftp.ebi.ac.uk/pub/databases/gwas/summary_statistics/GCST90200001-GCST90201000/GCST90200661/GCST90200661_buildGRCh38.tsv.gz
GCST90200662	X-25790 levels	8221	http://ftp.ebi.ac.uk/pub/databases/gwas/summary_statistics/GCST90200001-GCST90201000/GCST90200662/GCST90200662_buildGRCh38.tsv.gz
GCST90200663	X-25420 levels	8271	http://ftp.ebi.ac.uk/pub/databases/gwas/summary_statistics/GCST90200001-GCST90201000/GCST90200663/GCST90200663_buildGRCh38.tsv.gz
GCST90200664	X-25810 levels	8167	http://ftp.ebi.ac.uk/pub/databases/gwas/summary_statistics/GCST90200001-GCST90201000/GCST90200664/GCST90200664_buildGRCh38.tsv.gz
GCST90200665	X-25433 levels	6516	http://ftp.ebi.ac.uk/pub/databases/gwas/summary_statistics/GCST90200001-GCST90201000/GCST90200665/GCST90200665_buildGRCh38.tsv.gz
GCST90200666	X-25343 levels	8195	http://ftp.ebi.ac.uk/pub/databases/gwas/summary_statistics/GCST90200001-GCST90201000/GCST90200666/GCST90200666_buildGRCh38.tsv.gz
GCST90200667	X-25271 levels	7906	http://ftp.ebi.ac.uk/pub/databases/gwas/summary_statistics/GCST90200001-GCST90201000/GCST90200667/GCST90200667_buildGRCh38.tsv.gz
GCST90200668	X-25520 levels	7997	http://ftp.ebi.ac.uk/pub/databases/gwas/summary_statistics/GCST90200001-GCST90201000/GCST90200668/GCST90200668_buildGRCh38.tsv.gz
GCST90200669	X-25519 levels	8080	http://ftp.ebi.ac.uk/pub/databases/gwas/summary_statistics/GCST90200001-GCST90201000/GCST90200669/GCST90200669_buildGRCh38.tsv.gz
GCST90200670	X-26111 levels	8002	http://ftp.ebi.ac.uk/pub/databases/gwas/summary_statistics/GCST90200001-GCST90201000/GCST90200670/GCST90200670_buildGRCh38.tsv.gz
GCST90200671	X-26109 levels	6992	http://ftp.ebi.ac.uk/pub/databases/gwas/summary_statistics/GCST90200001-GCST90201000/GCST90200671/GCST90200671_buildGRCh38.tsv.gz
GCST90200672	X-26054 levels	8046	http://ftp.ebi.ac.uk/pub/databases/gwas/summary_statistics/GCST90200001-GCST90201000/GCST90200672/GCST90200672_buildGRCh38.tsv.gz
GCST90200673	Carnitine C4 levels	8111	http://ftp.ebi.ac.uk/pub/databases/gwas/summary_statistics/GCST90200001-GCST90201000/GCST90200673/GCST90200673_buildGRCh38.tsv.gz
GCST90200674	Androsterone sulfate levels	8182	http://ftp.ebi.ac.uk/pub/databases/gwas/summary_statistics/GCST90200001-GCST90201000/GCST90200674/GCST90200674_buildGRCh38.tsv.gz
GCST90200675	N-acetyltyrosine levels	7841	http://ftp.ebi.ac.uk/pub/databases/gwas/summary_statistics/GCST90200001-GCST90201000/GCST90200675/GCST90200675_buildGRCh38.tsv.gz
GCST90200676	N-acetyl-L-glutamine levels	8181	http://ftp.ebi.ac.uk/pub/databases/gwas/summary_statistics/GCST90200001-GCST90201000/GCST90200676/GCST90200676_buildGRCh38.tsv.gz
GCST90200677	N-acetylphenylalanine levels	8228	http://ftp.ebi.ac.uk/pub/databases/gwas/summary_statistics/GCST90200001-GCST90201000/GCST90200677/GCST90200677_buildGRCh38.tsv.gz
GCST90200678	N-acetylasparagine levels	7935	http://ftp.ebi.ac.uk/pub/databases/gwas/summary_statistics/GCST90200001-GCST90201000/GCST90200678/GCST90200678_buildGRCh38.tsv.gz
GCST90200679	N-acetylarginine levels	8271	http://ftp.ebi.ac.uk/pub/databases/gwas/summary_statistics/GCST90200001-GCST90201000/GCST90200679/GCST90200679_buildGRCh38.tsv.gz
GCST90200680	5-acetylamino-6-formylamino-3-methyluracil levels	7599	http://ftp.ebi.ac.uk/pub/databases/gwas/summary_statistics/GCST90200001-GCST90201000/GCST90200680/GCST90200680_buildGRCh38.tsv.gz
GCST90200681	Orotidine levels	8017	http://ftp.ebi.ac.uk/pub/databases/gwas/summary_statistics/GCST90200001-GCST90201000/GCST90200681/GCST90200681_buildGRCh38.tsv.gz
GCST90200682	3-methylcytidine levels	8117	http://ftp.ebi.ac.uk/pub/databases/gwas/summary_statistics/GCST90200001-GCST90201000/GCST90200682/GCST90200682_buildGRCh38.tsv.gz
GCST90200683	N-acetylcitrulline levels	7324	http://ftp.ebi.ac.uk/pub/databases/gwas/summary_statistics/GCST90200001-GCST90201000/GCST90200683/GCST90200683_buildGRCh38.tsv.gz
GCST90200684	N-acetyl-aspartyl-glutamate (naag) levels	7705	http://ftp.ebi.ac.uk/pub/databases/gwas/summary_statistics/GCST90200001-GCST90201000/GCST90200684/GCST90200684_buildGRCh38.tsv.gz
GCST90200685	1-stearoyl-2-arachidonoyl-gpc (18:0/20:4) levels	8253	http://ftp.ebi.ac.uk/pub/databases/gwas/summary_statistics/GCST90200001-GCST90201000/GCST90200685/GCST90200685_buildGRCh38.tsv.gz
GCST90200686	Bilirubin (E,E) levels	8263	http://ftp.ebi.ac.uk/pub/databases/gwas/summary_statistics/GCST90200001-GCST90201000/GCST90200686/GCST90200686_buildGRCh38.tsv.gz
GCST90200687	Bilirubin (E,Z or Z,E) levels	8238	http://ftp.ebi.ac.uk/pub/databases/gwas/summary_statistics/GCST90200001-GCST90201000/GCST90200687/GCST90200687_buildGRCh38.tsv.gz
GCST90200688	Androsterone glucuronide levels	7980	http://ftp.ebi.ac.uk/pub/databases/gwas/summary_statistics/GCST90200001-GCST90201000/GCST90200688/GCST90200688_buildGRCh38.tsv.gz
GCST90200689	N6-methyllysine levels	8299	http://ftp.ebi.ac.uk/pub/databases/gwas/summary_statistics/GCST90200001-GCST90201000/GCST90200689/GCST90200689_buildGRCh38.tsv.gz
GCST90200690	N-acetyl-1-methylhistidine levels	7588	http://ftp.ebi.ac.uk/pub/databases/gwas/summary_statistics/GCST90200001-GCST90201000/GCST90200690/GCST90200690_buildGRCh38.tsv.gz
GCST90200691	N-delta-acetylornithine levels	8259	http://ftp.ebi.ac.uk/pub/databases/gwas/summary_statistics/GCST90200001-GCST90201000/GCST90200691/GCST90200691_buildGRCh38.tsv.gz
GCST90200692	1-palmitoyl-2-arachidonoyl-gpc (16:0/20:4n6) levels	8238	http://ftp.ebi.ac.uk/pub/databases/gwas/summary_statistics/GCST90200001-GCST90201000/GCST90200692/GCST90200692_buildGRCh38.tsv.gz
GCST90200693	Glycochenodeoxycholate glucuronide (1) levels	8236	http://ftp.ebi.ac.uk/pub/databases/gwas/summary_statistics/GCST90200001-GCST90201000/GCST90200693/GCST90200693_buildGRCh38.tsv.gz
GCST90200694	2'-o-methylcytidine levels	8122	http://ftp.ebi.ac.uk/pub/databases/gwas/summary_statistics/GCST90200001-GCST90201000/GCST90200694/GCST90200694_buildGRCh38.tsv.gz
GCST90200695	2'-o-methyluridine levels	7582	http://ftp.ebi.ac.uk/pub/databases/gwas/summary_statistics/GCST90200001-GCST90201000/GCST90200695/GCST90200695_buildGRCh38.tsv.gz
GCST90200696	N6,N6-dimethyllysine levels	8265	http://ftp.ebi.ac.uk/pub/databases/gwas/summary_statistics/GCST90200001-GCST90201000/GCST90200696/GCST90200696_buildGRCh38.tsv.gz
GCST90200697	N2-acetyl,N6,N6-dimethyllysine levels	7891	http://ftp.ebi.ac.uk/pub/databases/gwas/summary_statistics/GCST90200001-GCST90201000/GCST90200697/GCST90200697_buildGRCh38.tsv.gz
GCST90200698	N2-acetyl,N6-methyllysine levels	8069	http://ftp.ebi.ac.uk/pub/databases/gwas/summary_statistics/GCST90200001-GCST90201000/GCST90200698/GCST90200698_buildGRCh38.tsv.gz
GCST90200699	Deoxycholic acid glucuronide levels	8060	http://ftp.ebi.ac.uk/pub/databases/gwas/summary_statistics/GCST90200001-GCST90201000/GCST90200699/GCST90200699_buildGRCh38.tsv.gz
GCST90200700	Decadienedioic acid (C10:2-DC) levels	8131	http://ftp.ebi.ac.uk/pub/databases/gwas/summary_statistics/GCST90200001-GCST90201000/GCST90200700/GCST90200700_buildGRCh38.tsv.gz
GCST90200701	Bilirubin degradation product, C17H18N2O4 (1) levels	8254	http://ftp.ebi.ac.uk/pub/databases/gwas/summary_statistics/GCST90200001-GCST90201000/GCST90200701/GCST90200701_buildGRCh38.tsv.gz
GCST90200702	Bilirubin degradation product, C17H18N2O4 (2) levels	8255	http://ftp.ebi.ac.uk/pub/databases/gwas/summary_statistics/GCST90200001-GCST90201000/GCST90200702/GCST90200702_buildGRCh38.tsv.gz
GCST90200703	Bilirubin degradation product, C17H18N2O4 (3) levels	8253	http://ftp.ebi.ac.uk/pub/databases/gwas/summary_statistics/GCST90200001-GCST90201000/GCST90200703/GCST90200703_buildGRCh38.tsv.gz
GCST90200704	Bilirubin (z,z) levels	8261	http://ftp.ebi.ac.uk/pub/databases/gwas/summary_statistics/GCST90200001-GCST90201000/GCST90200704/GCST90200704_buildGRCh38.tsv.gz
GCST90200705	Ethylmalonate levels	8172	http://ftp.ebi.ac.uk/pub/databases/gwas/summary_statistics/GCST90200001-GCST90201000/GCST90200705/GCST90200705_buildGRCh38.tsv.gz
GCST90200706	Biliverdin levels	8262	http://ftp.ebi.ac.uk/pub/databases/gwas/summary_statistics/GCST90200001-GCST90201000/GCST90200706/GCST90200706_buildGRCh38.tsv.gz
GCST90200707	Glycine levels	8262	http://ftp.ebi.ac.uk/pub/databases/gwas/summary_statistics/GCST90200001-GCST90201000/GCST90200707/GCST90200707_buildGRCh38.tsv.gz
GCST90200708	X-12112 levels	8211	http://ftp.ebi.ac.uk/pub/databases/gwas/summary_statistics/GCST90200001-GCST90201000/GCST90200708/GCST90200708_buildGRCh38.tsv.gz
GCST90200709	X-12798 levels	8186	http://ftp.ebi.ac.uk/pub/databases/gwas/summary_statistics/GCST90200001-GCST90201000/GCST90200709/GCST90200709_buildGRCh38.tsv.gz
GCST90200710	X-13431 levels	8161	http://ftp.ebi.ac.uk/pub/databases/gwas/summary_statistics/GCST90200001-GCST90201000/GCST90200710/GCST90200710_buildGRCh38.tsv.gz
GCST90200711	X-19141 levels	8244	http://ftp.ebi.ac.uk/pub/databases/gwas/summary_statistics/GCST90200001-GCST90201000/GCST90200711/GCST90200711_buildGRCh38.tsv.gz
GCST90200712	Spermidine to 5-methylthioadenosine (MTA) ratio	7320	http://ftp.ebi.ac.uk/pub/databases/gwas/summary_statistics/GCST90200001-GCST90201000/GCST90200712/GCST90200712_buildGRCh38.tsv.gz
GCST90200713	Spermidine to ornithine ratio	7309	http://ftp.ebi.ac.uk/pub/databases/gwas/summary_statistics/GCST90200001-GCST90201000/GCST90200713/GCST90200713_buildGRCh38.tsv.gz
GCST90200714	Alpha-ketoglutarate to alpha-ketobutyrate ratio	8216	http://ftp.ebi.ac.uk/pub/databases/gwas/summary_statistics/GCST90200001-GCST90201000/GCST90200714/GCST90200714_buildGRCh38.tsv.gz
GCST90200715	Alpha-ketoglutarate to glutamate ratio	8274	http://ftp.ebi.ac.uk/pub/databases/gwas/summary_statistics/GCST90200001-GCST90201000/GCST90200715/GCST90200715_buildGRCh38.tsv.gz
GCST90200716	Adenosine 5'-diphosphate (ADP) to phosphoethanolamine ratio	4579	http://ftp.ebi.ac.uk/pub/databases/gwas/summary_statistics/GCST90200001-GCST90201000/GCST90200716/GCST90200716_buildGRCh38.tsv.gz
GCST90200717	3-phosphoglycerate to adenosine 5'-diphosphate (ADP) ratio	4530	http://ftp.ebi.ac.uk/pub/databases/gwas/summary_statistics/GCST90200001-GCST90201000/GCST90200717/GCST90200717_buildGRCh38.tsv.gz
GCST90200718	Alpha-ketoglutarate to succinate ratio	8260	http://ftp.ebi.ac.uk/pub/databases/gwas/summary_statistics/GCST90200001-GCST90201000/GCST90200718/GCST90200718_buildGRCh38.tsv.gz
GCST90200719	Adenosine 3',5'-cyclic monophosphate (cAMP) to adenosine 5'-monophosphate (AMP) ratio	6726	http://ftp.ebi.ac.uk/pub/databases/gwas/summary_statistics/GCST90200001-GCST90201000/GCST90200719/GCST90200719_buildGRCh38.tsv.gz
GCST90200720	Adenosine 5'-diphosphate (ADP) to pantothenate ratio	4561	http://ftp.ebi.ac.uk/pub/databases/gwas/summary_statistics/GCST90200001-GCST90201000/GCST90200720/GCST90200720_buildGRCh38.tsv.gz
GCST90200721	Adenosine 5'-diphosphate (ADP) to phosphate ratio	4559	http://ftp.ebi.ac.uk/pub/databases/gwas/summary_statistics/GCST90200001-GCST90201000/GCST90200721/GCST90200721_buildGRCh38.tsv.gz
GCST90200722	S-adenosylhomocysteine (SAH) to leucine ratio	6122	http://ftp.ebi.ac.uk/pub/databases/gwas/summary_statistics/GCST90200001-GCST90201000/GCST90200722/GCST90200722_buildGRCh38.tsv.gz
GCST90200723	S-adenosylhomocysteine (SAH) to 5-methyluridine (ribothymidine) ratio	6078	http://ftp.ebi.ac.uk/pub/databases/gwas/summary_statistics/GCST90200001-GCST90201000/GCST90200723/GCST90200723_buildGRCh38.tsv.gz
GCST90200724	Cholate to taurocholate ratio	7328	http://ftp.ebi.ac.uk/pub/databases/gwas/summary_statistics/GCST90200001-GCST90201000/GCST90200724/GCST90200724_buildGRCh38.tsv.gz
GCST90200725	Adenosine 5'-diphosphate (ADP) to creatine ratio	4561	http://ftp.ebi.ac.uk/pub/databases/gwas/summary_statistics/GCST90200001-GCST90201000/GCST90200725/GCST90200725_buildGRCh38.tsv.gz
GCST90200726	N-acetylputrescine to (N(1) + N(8))-acetylspermidine ratio	8144	http://ftp.ebi.ac.uk/pub/databases/gwas/summary_statistics/GCST90200001-GCST90201000/GCST90200726/GCST90200726_buildGRCh38.tsv.gz
GCST90200727	Adenosine 3',5'-cyclic monophosphate (cAMP) to taurocholate ratio	6329	http://ftp.ebi.ac.uk/pub/databases/gwas/summary_statistics/GCST90200001-GCST90201000/GCST90200727/GCST90200727_buildGRCh38.tsv.gz
GCST90200728	Adenosine 5'-diphosphate (ADP) to Adenosine 5'-monophosphate (AMP) ratio	4573	http://ftp.ebi.ac.uk/pub/databases/gwas/summary_statistics/GCST90200001-GCST90201000/GCST90200728/GCST90200728_buildGRCh38.tsv.gz
GCST90200729	3-phosphoglycerate to phosphate ratio	8153	http://ftp.ebi.ac.uk/pub/databases/gwas/summary_statistics/GCST90200001-GCST90201000/GCST90200729/GCST90200729_buildGRCh38.tsv.gz
GCST90200730	Adenosine 5'-diphosphate (ADP) to fructose ratio	4571	http://ftp.ebi.ac.uk/pub/databases/gwas/summary_statistics/GCST90200001-GCST90201000/GCST90200730/GCST90200730_buildGRCh38.tsv.gz
GCST90200731	Adenosine 5'-diphosphate (ADP) to mannose ratio	4587	http://ftp.ebi.ac.uk/pub/databases/gwas/summary_statistics/GCST90200001-GCST90201000/GCST90200731/GCST90200731_buildGRCh38.tsv.gz
GCST90200732	Adenosine 5'-diphosphate (ADP) to tyrosine ratio	4560	http://ftp.ebi.ac.uk/pub/databases/gwas/summary_statistics/GCST90200001-GCST90201000/GCST90200732/GCST90200732_buildGRCh38.tsv.gz
GCST90200733	Adenosine 5'-diphosphate (ADP) to N-acetylglucosamine to N-acetylgalactosamine ratio	4392	http://ftp.ebi.ac.uk/pub/databases/gwas/summary_statistics/GCST90200001-GCST90201000/GCST90200733/GCST90200733_buildGRCh38.tsv.gz
GCST90200734	Adenosine 5'-monophosphate (AMP) to palmitate (16:0) ratio	8227	http://ftp.ebi.ac.uk/pub/databases/gwas/summary_statistics/GCST90200001-GCST90201000/GCST90200734/GCST90200734_buildGRCh38.tsv.gz
GCST90200735	Arginine to ornithine ratio	8250	http://ftp.ebi.ac.uk/pub/databases/gwas/summary_statistics/GCST90200001-GCST90201000/GCST90200735/GCST90200735_buildGRCh38.tsv.gz
GCST90200736	Adenosine 5'-diphosphate (ADP) to arginine ratio	4568	http://ftp.ebi.ac.uk/pub/databases/gwas/summary_statistics/GCST90200001-GCST90201000/GCST90200736/GCST90200736_buildGRCh38.tsv.gz
GCST90200737	Adenosine 5'-diphosphate (ADP) to 2'-deoxyuridine ratio	4391	http://ftp.ebi.ac.uk/pub/databases/gwas/summary_statistics/GCST90200001-GCST90201000/GCST90200737/GCST90200737_buildGRCh38.tsv.gz
GCST90200738	Adenosine 5'-monophosphate (AMP) to inosine 5'-monophosphate (IMP) ratio	4601	http://ftp.ebi.ac.uk/pub/databases/gwas/summary_statistics/GCST90200001-GCST90201000/GCST90200738/GCST90200738_buildGRCh38.tsv.gz
GCST90200739	Adenosine 5'-monophosphate (AMP) to proline ratio	8190	http://ftp.ebi.ac.uk/pub/databases/gwas/summary_statistics/GCST90200001-GCST90201000/GCST90200739/GCST90200739_buildGRCh38.tsv.gz
GCST90200740	Arachidonate (20:4n6) to oleate to vaccenate (18:1) ratio	8171	http://ftp.ebi.ac.uk/pub/databases/gwas/summary_statistics/GCST90200001-GCST90201000/GCST90200740/GCST90200740_buildGRCh38.tsv.gz
GCST90200741	Adenosine 5'-monophosphate (AMP) to alanine ratio	8172	http://ftp.ebi.ac.uk/pub/databases/gwas/summary_statistics/GCST90200001-GCST90201000/GCST90200741/GCST90200741_buildGRCh38.tsv.gz
GCST90200742	Aspartate to citrate ratio	8191	http://ftp.ebi.ac.uk/pub/databases/gwas/summary_statistics/GCST90200001-GCST90201000/GCST90200742/GCST90200742_buildGRCh38.tsv.gz
GCST90200743	Arginine to citrulline ratio	8192	http://ftp.ebi.ac.uk/pub/databases/gwas/summary_statistics/GCST90200001-GCST90201000/GCST90200743/GCST90200743_buildGRCh38.tsv.gz
GCST90200744	Arginine to glutamate ratio	8194	http://ftp.ebi.ac.uk/pub/databases/gwas/summary_statistics/GCST90200001-GCST90201000/GCST90200744/GCST90200744_buildGRCh38.tsv.gz
GCST90200745	Adenosine 5'-monophosphate (AMP) to phenylalanine ratio	8189	http://ftp.ebi.ac.uk/pub/databases/gwas/summary_statistics/GCST90200001-GCST90201000/GCST90200745/GCST90200745_buildGRCh38.tsv.gz
GCST90200746	Adenosine 5'-diphosphate (ADP) to gluconate ratio	4540	http://ftp.ebi.ac.uk/pub/databases/gwas/summary_statistics/GCST90200001-GCST90201000/GCST90200746/GCST90200746_buildGRCh38.tsv.gz
GCST90200747	Adenosine 5'-monophosphate (AMP) to phosphate ratio	8184	http://ftp.ebi.ac.uk/pub/databases/gwas/summary_statistics/GCST90200001-GCST90201000/GCST90200747/GCST90200747_buildGRCh38.tsv.gz
GCST90200748	Aspartate to glutamate ratio	8190	http://ftp.ebi.ac.uk/pub/databases/gwas/summary_statistics/GCST90200001-GCST90201000/GCST90200748/GCST90200748_buildGRCh38.tsv.gz
GCST90200749	Arachidonate (20:4n6) to pyruvate ratio	8200	http://ftp.ebi.ac.uk/pub/databases/gwas/summary_statistics/GCST90200001-GCST90201000/GCST90200749/GCST90200749_buildGRCh38.tsv.gz
GCST90200750	Aspartate to asparagine ratio	8195	http://ftp.ebi.ac.uk/pub/databases/gwas/summary_statistics/GCST90200001-GCST90201000/GCST90200750/GCST90200750_buildGRCh38.tsv.gz
GCST90200751	Cortisone to cortisol ratio	8173	http://ftp.ebi.ac.uk/pub/databases/gwas/summary_statistics/GCST90200001-GCST90201000/GCST90200751/GCST90200751_buildGRCh38.tsv.gz
GCST90200752	Succinate to acetoacetate ratio	6829	http://ftp.ebi.ac.uk/pub/databases/gwas/summary_statistics/GCST90200001-GCST90201000/GCST90200752/GCST90200752_buildGRCh38.tsv.gz
GCST90200753	Aspartate to citrulline ratio	8139	http://ftp.ebi.ac.uk/pub/databases/gwas/summary_statistics/GCST90200001-GCST90201000/GCST90200753/GCST90200753_buildGRCh38.tsv.gz
GCST90200754	Sphingosine to phosphate ratio	8017	http://ftp.ebi.ac.uk/pub/databases/gwas/summary_statistics/GCST90200001-GCST90201000/GCST90200754/GCST90200754_buildGRCh38.tsv.gz
GCST90200755	Inosine 5'-monophosphate (IMP) to phosphate ratio	4605	http://ftp.ebi.ac.uk/pub/databases/gwas/summary_statistics/GCST90200001-GCST90201000/GCST90200755/GCST90200755_buildGRCh38.tsv.gz
GCST90200756	Glycine to pyridoxal ratio	8173	http://ftp.ebi.ac.uk/pub/databases/gwas/summary_statistics/GCST90200001-GCST90201000/GCST90200756/GCST90200756_buildGRCh38.tsv.gz
GCST90200757	Glycine to alanine ratio	8167	http://ftp.ebi.ac.uk/pub/databases/gwas/summary_statistics/GCST90200001-GCST90201000/GCST90200757/GCST90200757_buildGRCh38.tsv.gz
GCST90200758	Glycine to serine ratio	8206	http://ftp.ebi.ac.uk/pub/databases/gwas/summary_statistics/GCST90200001-GCST90201000/GCST90200758/GCST90200758_buildGRCh38.tsv.gz
GCST90200759	Histidine to trans-urocanate ratio	8109	http://ftp.ebi.ac.uk/pub/databases/gwas/summary_statistics/GCST90200001-GCST90201000/GCST90200759/GCST90200759_buildGRCh38.tsv.gz
GCST90200760	Methionine to methionine sulfoxide ratio	8214	http://ftp.ebi.ac.uk/pub/databases/gwas/summary_statistics/GCST90200001-GCST90201000/GCST90200760/GCST90200760_buildGRCh38.tsv.gz
GCST90200761	Citrulline to dimethylarginine (SDMA + ADMA) ratio	8243	http://ftp.ebi.ac.uk/pub/databases/gwas/summary_statistics/GCST90200001-GCST90201000/GCST90200761/GCST90200761_buildGRCh38.tsv.gz
GCST90200762	Palmitate (16:0) to myristate (14:0) ratio	8215	http://ftp.ebi.ac.uk/pub/databases/gwas/summary_statistics/GCST90200001-GCST90201000/GCST90200762/GCST90200762_buildGRCh38.tsv.gz
GCST90200763	Phosphate to N-acetylneuraminate ratio	8256	http://ftp.ebi.ac.uk/pub/databases/gwas/summary_statistics/GCST90200001-GCST90201000/GCST90200763/GCST90200763_buildGRCh38.tsv.gz
GCST90200764	Phosphate to uridine ratio	8186	http://ftp.ebi.ac.uk/pub/databases/gwas/summary_statistics/GCST90200001-GCST90201000/GCST90200764/GCST90200764_buildGRCh38.tsv.gz
GCST90200765	Phosphate to alanine ratio	8230	http://ftp.ebi.ac.uk/pub/databases/gwas/summary_statistics/GCST90200001-GCST90201000/GCST90200765/GCST90200765_buildGRCh38.tsv.gz
GCST90200766	Phosphate to phosphoethanolamine ratio	8205	http://ftp.ebi.ac.uk/pub/databases/gwas/summary_statistics/GCST90200001-GCST90201000/GCST90200766/GCST90200766_buildGRCh38.tsv.gz
GCST90200767	Phosphate to glucose ratio	8232	http://ftp.ebi.ac.uk/pub/databases/gwas/summary_statistics/GCST90200001-GCST90201000/GCST90200767/GCST90200767_buildGRCh38.tsv.gz
GCST90200768	Phosphate to 2'-deoxyuridine ratio	7846	http://ftp.ebi.ac.uk/pub/databases/gwas/summary_statistics/GCST90200001-GCST90201000/GCST90200768/GCST90200768_buildGRCh38.tsv.gz
GCST90200769	Phosphate to mannose ratio	8206	http://ftp.ebi.ac.uk/pub/databases/gwas/summary_statistics/GCST90200001-GCST90201000/GCST90200769/GCST90200769_buildGRCh38.tsv.gz
GCST90200770	Phenylalanine to tyrosine ratio	8205	http://ftp.ebi.ac.uk/pub/databases/gwas/summary_statistics/GCST90200001-GCST90201000/GCST90200770/GCST90200770_buildGRCh38.tsv.gz
GCST90200771	Phosphate to fructose ratio	8209	http://ftp.ebi.ac.uk/pub/databases/gwas/summary_statistics/GCST90200001-GCST90201000/GCST90200771/GCST90200771_buildGRCh38.tsv.gz
GCST90200772	Phosphate to citrate ratio	8238	http://ftp.ebi.ac.uk/pub/databases/gwas/summary_statistics/GCST90200001-GCST90201000/GCST90200772/GCST90200772_buildGRCh38.tsv.gz
GCST90200773	Serine to alpha-tocopherol ratio	8197	http://ftp.ebi.ac.uk/pub/databases/gwas/summary_statistics/GCST90200001-GCST90201000/GCST90200773/GCST90200773_buildGRCh38.tsv.gz
GCST90200774	Uridine to pseudouridine ratio	8254	http://ftp.ebi.ac.uk/pub/databases/gwas/summary_statistics/GCST90200001-GCST90201000/GCST90200774/GCST90200774_buildGRCh38.tsv.gz
GCST90200775	Serine to pyruvate ratio	8235	http://ftp.ebi.ac.uk/pub/databases/gwas/summary_statistics/GCST90200001-GCST90201000/GCST90200775/GCST90200775_buildGRCh38.tsv.gz
GCST90200776	Glutamate to glutamine ratio	8228	http://ftp.ebi.ac.uk/pub/databases/gwas/summary_statistics/GCST90200001-GCST90201000/GCST90200776/GCST90200776_buildGRCh38.tsv.gz
GCST90200777	Uridine to cytidine ratio	7705	http://ftp.ebi.ac.uk/pub/databases/gwas/summary_statistics/GCST90200001-GCST90201000/GCST90200777/GCST90200777_buildGRCh38.tsv.gz
GCST90200778	Pyruvate to 3-methyl-2-oxobutyrate ratio	8193	http://ftp.ebi.ac.uk/pub/databases/gwas/summary_statistics/GCST90200001-GCST90201000/GCST90200778/GCST90200778_buildGRCh38.tsv.gz
GCST90200779	Pyruvate to N-acetylneuraminate ratio	8194	http://ftp.ebi.ac.uk/pub/databases/gwas/summary_statistics/GCST90200001-GCST90201000/GCST90200779/GCST90200779_buildGRCh38.tsv.gz
GCST90200780	Alanine to pyruvate ratio	8250	http://ftp.ebi.ac.uk/pub/databases/gwas/summary_statistics/GCST90200001-GCST90201000/GCST90200780/GCST90200780_buildGRCh38.tsv.gz
GCST90200781	Glucose to maltose ratio	6308	http://ftp.ebi.ac.uk/pub/databases/gwas/summary_statistics/GCST90200001-GCST90201000/GCST90200781/GCST90200781_buildGRCh38.tsv.gz
GCST90200782	Mannose to trans-4-hydroxyproline ratio	8194	http://ftp.ebi.ac.uk/pub/databases/gwas/summary_statistics/GCST90200001-GCST90201000/GCST90200782/GCST90200782_buildGRCh38.tsv.gz
GCST90200783	Mannose to S-methylcysteine ratio	8182	http://ftp.ebi.ac.uk/pub/databases/gwas/summary_statistics/GCST90200001-GCST90201000/GCST90200783/GCST90200783_buildGRCh38.tsv.gz
GCST90200784	Glutamate to cysteine ratio	8199	http://ftp.ebi.ac.uk/pub/databases/gwas/summary_statistics/GCST90200001-GCST90201000/GCST90200784/GCST90200784_buildGRCh38.tsv.gz
GCST90200785	Cysteine to 5-oxoproline ratio	8203	http://ftp.ebi.ac.uk/pub/databases/gwas/summary_statistics/GCST90200001-GCST90201000/GCST90200785/GCST90200785_buildGRCh38.tsv.gz
GCST90200786	Cysteine to alanine ratio	8220	http://ftp.ebi.ac.uk/pub/databases/gwas/summary_statistics/GCST90200001-GCST90201000/GCST90200786/GCST90200786_buildGRCh38.tsv.gz
GCST90200787	Glutamine to asparagine ratio	8251	http://ftp.ebi.ac.uk/pub/databases/gwas/summary_statistics/GCST90200001-GCST90201000/GCST90200787/GCST90200787_buildGRCh38.tsv.gz
GCST90200788	5-oxoproline to citrate ratio	8256	http://ftp.ebi.ac.uk/pub/databases/gwas/summary_statistics/GCST90200001-GCST90201000/GCST90200788/GCST90200788_buildGRCh38.tsv.gz
GCST90200789	Alpha-tocopherol to sulfate ratio	8201	http://ftp.ebi.ac.uk/pub/databases/gwas/summary_statistics/GCST90200001-GCST90201000/GCST90200789/GCST90200789_buildGRCh38.tsv.gz
GCST90200790	Thyroxine to taurocholate ratio	7615	http://ftp.ebi.ac.uk/pub/databases/gwas/summary_statistics/GCST90200001-GCST90201000/GCST90200790/GCST90200790_buildGRCh38.tsv.gz
GCST90200791	Creatine to carnitine ratio	8235	http://ftp.ebi.ac.uk/pub/databases/gwas/summary_statistics/GCST90200001-GCST90201000/GCST90200791/GCST90200791_buildGRCh38.tsv.gz
GCST90200792	Carnitine to palmitoylcarnitine (C16) ratio	8146	http://ftp.ebi.ac.uk/pub/databases/gwas/summary_statistics/GCST90200001-GCST90201000/GCST90200792/GCST90200792_buildGRCh38.tsv.gz
GCST90200793	Glycolithocholate to glycolithocholate sulfate ratio	7043	http://ftp.ebi.ac.uk/pub/databases/gwas/summary_statistics/GCST90200001-GCST90201000/GCST90200793/GCST90200793_buildGRCh38.tsv.gz
GCST90200794	Oleoyl-linoleoyl-glycerol (18:1 to 18:2) [2] to linoleoyl-arachidonoyl-glycerol (18:2 to 20:4) [1] ratio	7620	http://ftp.ebi.ac.uk/pub/databases/gwas/summary_statistics/GCST90200001-GCST90201000/GCST90200794/GCST90200794_buildGRCh38.tsv.gz
GCST90200795	Oleoyl-linoleoyl-glycerol (18:1 to 18:2) [2] to linoleoyl-arachidonoyl-glycerol (18:2 to 20:4) [2] ratio	7615	http://ftp.ebi.ac.uk/pub/databases/gwas/summary_statistics/GCST90200001-GCST90201000/GCST90200795/GCST90200795_buildGRCh38.tsv.gz
GCST90200796	Spermidine to (N(1) + N(8))-acetylspermidine ratio	7287	http://ftp.ebi.ac.uk/pub/databases/gwas/summary_statistics/GCST90200001-GCST90201000/GCST90200796/GCST90200796_buildGRCh38.tsv.gz
GCST90200797	Spermidine to N-acetylputrescine ratio	7299	http://ftp.ebi.ac.uk/pub/databases/gwas/summary_statistics/GCST90200001-GCST90201000/GCST90200797/GCST90200797_buildGRCh38.tsv.gz
GCST90200798	Dopamine 4-sulfate to dopamine 3-O-sulfate ratio	6840	http://ftp.ebi.ac.uk/pub/databases/gwas/summary_statistics/GCST90200001-GCST90201000/GCST90200798/GCST90200798_buildGRCh38.tsv.gz
GCST90200799	Spermidine to adenosine 5'-diphosphate (ADP) ratio	4195	http://ftp.ebi.ac.uk/pub/databases/gwas/summary_statistics/GCST90200001-GCST90201000/GCST90200799/GCST90200799_buildGRCh38.tsv.gz
GCST90200800	Spermidine to histidine ratio	7297	http://ftp.ebi.ac.uk/pub/databases/gwas/summary_statistics/GCST90200001-GCST90201000/GCST90200800/GCST90200800_buildGRCh38.tsv.gz
GCST90200801	5-methylthioadenosine (MTA) to phosphate ratio	8261	http://ftp.ebi.ac.uk/pub/databases/gwas/summary_statistics/GCST90200001-GCST90201000/GCST90200801/GCST90200801_buildGRCh38.tsv.gz
GCST90200802	Histidine to pyruvate ratio	8241	http://ftp.ebi.ac.uk/pub/databases/gwas/summary_statistics/GCST90200001-GCST90201000/GCST90200802/GCST90200802_buildGRCh38.tsv.gz
GCST90200803	Spermidine to phosphate ratio	7382	http://ftp.ebi.ac.uk/pub/databases/gwas/summary_statistics/GCST90200001-GCST90201000/GCST90200803/GCST90200803_buildGRCh38.tsv.gz
GCST90200804	Spermidine to pyruvate ratio	7296	http://ftp.ebi.ac.uk/pub/databases/gwas/summary_statistics/GCST90200001-GCST90201000/GCST90200804/GCST90200804_buildGRCh38.tsv.gz
GCST90200805	Spermidine to carnitine ratio	7338	http://ftp.ebi.ac.uk/pub/databases/gwas/summary_statistics/GCST90200001-GCST90201000/GCST90200805/GCST90200805_buildGRCh38.tsv.gz
GCST90200806	Spermidine to ergothioneine ratio	7291	http://ftp.ebi.ac.uk/pub/databases/gwas/summary_statistics/GCST90200001-GCST90201000/GCST90200806/GCST90200806_buildGRCh38.tsv.gz
GCST90200807	Carnitine to ergothioneine ratio	8110	http://ftp.ebi.ac.uk/pub/databases/gwas/summary_statistics/GCST90200001-GCST90201000/GCST90200807/GCST90200807_buildGRCh38.tsv.gz
GCST90200808	Spermidine to choline ratio	7295	http://ftp.ebi.ac.uk/pub/databases/gwas/summary_statistics/GCST90200001-GCST90201000/GCST90200808/GCST90200808_buildGRCh38.tsv.gz
GCST90200809	Spermidine to taurocholate ratio	6777	http://ftp.ebi.ac.uk/pub/databases/gwas/summary_statistics/GCST90200001-GCST90201000/GCST90200809/GCST90200809_buildGRCh38.tsv.gz
GCST90200810	Alpha-ketoglutarate to kynurenine ratio	8272	http://ftp.ebi.ac.uk/pub/databases/gwas/summary_statistics/GCST90200001-GCST90201000/GCST90200810/GCST90200810_buildGRCh38.tsv.gz
GCST90200811	Choline to taurocholate ratio	7625	http://ftp.ebi.ac.uk/pub/databases/gwas/summary_statistics/GCST90200001-GCST90201000/GCST90200811/GCST90200811_buildGRCh38.tsv.gz
GCST90200812	Glutamate to kynurenine ratio	8184	http://ftp.ebi.ac.uk/pub/databases/gwas/summary_statistics/GCST90200001-GCST90201000/GCST90200812/GCST90200812_buildGRCh38.tsv.gz
GCST90200813	Ornithine to glutamate ratio	8202	http://ftp.ebi.ac.uk/pub/databases/gwas/summary_statistics/GCST90200001-GCST90201000/GCST90200813/GCST90200813_buildGRCh38.tsv.gz
GCST90200814	Alpha-ketoglutarate to ornithine ratio	8273	http://ftp.ebi.ac.uk/pub/databases/gwas/summary_statistics/GCST90200001-GCST90201000/GCST90200814/GCST90200814_buildGRCh38.tsv.gz
GCST90200815	3-hydroxyisobutyrate to adenosine 5'-diphosphate (ADP) ratio	4488	http://ftp.ebi.ac.uk/pub/databases/gwas/summary_statistics/GCST90200001-GCST90201000/GCST90200815/GCST90200815_buildGRCh38.tsv.gz
GCST90200816	Alpha-ketoglutarate to aspartate ratio	8272	http://ftp.ebi.ac.uk/pub/databases/gwas/summary_statistics/GCST90200001-GCST90201000/GCST90200816/GCST90200816_buildGRCh38.tsv.gz
GCST90200817	3-hydroxyisobutyrate to phosphate ratio	8170	http://ftp.ebi.ac.uk/pub/databases/gwas/summary_statistics/GCST90200001-GCST90201000/GCST90200817/GCST90200817_buildGRCh38.tsv.gz
GCST90200818	Adenosine 5'-diphosphate (ADP) to glycerate ratio	4544	http://ftp.ebi.ac.uk/pub/databases/gwas/summary_statistics/GCST90200001-GCST90201000/GCST90200818/GCST90200818_buildGRCh38.tsv.gz
GCST90200819	3-phosphoglycerate to glycerate ratio	8101	http://ftp.ebi.ac.uk/pub/databases/gwas/summary_statistics/GCST90200001-GCST90201000/GCST90200819/GCST90200819_buildGRCh38.tsv.gz
GCST90200820	Adenosine 5'-diphosphate (ADP) to valine ratio	4608	http://ftp.ebi.ac.uk/pub/databases/gwas/summary_statistics/GCST90200001-GCST90201000/GCST90200820/GCST90200820_buildGRCh38.tsv.gz
GCST90200821	Adenosine 5'-diphosphate (ADP) to glycine ratio	4577	http://ftp.ebi.ac.uk/pub/databases/gwas/summary_statistics/GCST90200001-GCST90201000/GCST90200821/GCST90200821_buildGRCh38.tsv.gz
GCST90200822	Phosphate to valine ratio	8277	http://ftp.ebi.ac.uk/pub/databases/gwas/summary_statistics/GCST90200001-GCST90201000/GCST90200822/GCST90200822_buildGRCh38.tsv.gz
GCST90200823	Adenosine 5'-diphosphate (ADP) to N-palmitoyl-sphingosine (d18:1 to 16:0) ratio	4561	http://ftp.ebi.ac.uk/pub/databases/gwas/summary_statistics/GCST90200001-GCST90201000/GCST90200823/GCST90200823_buildGRCh38.tsv.gz
GCST90200824	Adenosine 5'-diphosphate (ADP) to sulfate ratio	4570	http://ftp.ebi.ac.uk/pub/databases/gwas/summary_statistics/GCST90200001-GCST90201000/GCST90200824/GCST90200824_buildGRCh38.tsv.gz
GCST90200825	Phosphate to sulfate ratio	8211	http://ftp.ebi.ac.uk/pub/databases/gwas/summary_statistics/GCST90200001-GCST90201000/GCST90200825/GCST90200825_buildGRCh38.tsv.gz
GCST90200826	Glycine to phosphate ratio	8271	http://ftp.ebi.ac.uk/pub/databases/gwas/summary_statistics/GCST90200001-GCST90201000/GCST90200826/GCST90200826_buildGRCh38.tsv.gz
GCST90200827	Phosphate to N-palmitoyl-sphingosine (d18:1 to 16:0) ratio	8223	http://ftp.ebi.ac.uk/pub/databases/gwas/summary_statistics/GCST90200001-GCST90201000/GCST90200827/GCST90200827_buildGRCh38.tsv.gz
GCST90200828	Cholate to bilirubin (Z,Z) ratio	7747	http://ftp.ebi.ac.uk/pub/databases/gwas/summary_statistics/GCST90200001-GCST90201000/GCST90200828/GCST90200828_buildGRCh38.tsv.gz
GCST90200829	Bilirubin (Z,Z) to taurocholate ratio	7620	http://ftp.ebi.ac.uk/pub/databases/gwas/summary_statistics/GCST90200001-GCST90201000/GCST90200829/GCST90200829_buildGRCh38.tsv.gz
GCST90200830	Cholate to adenosine 3',5'-cyclic monophosphate (cAMP) ratio	6359	http://ftp.ebi.ac.uk/pub/databases/gwas/summary_statistics/GCST90200001-GCST90201000/GCST90200830/GCST90200830_buildGRCh38.tsv.gz
GCST90200831	Cholate to phosphate ratio	7742	http://ftp.ebi.ac.uk/pub/databases/gwas/summary_statistics/GCST90200001-GCST90201000/GCST90200831/GCST90200831_buildGRCh38.tsv.gz
GCST90200832	Adenosine 5'-diphosphate (ADP) to citrate ratio	4567	http://ftp.ebi.ac.uk/pub/databases/gwas/summary_statistics/GCST90200001-GCST90201000/GCST90200832/GCST90200832_buildGRCh38.tsv.gz
GCST90200833	Cholate to adenosine 5'-monophosphate (AMP) ratio	7769	http://ftp.ebi.ac.uk/pub/databases/gwas/summary_statistics/GCST90200001-GCST90201000/GCST90200833/GCST90200833_buildGRCh38.tsv.gz
GCST90200834	Adenosine 5'-diphosphate (ADP) to glycerol 3-phosphate ratio	4588	http://ftp.ebi.ac.uk/pub/databases/gwas/summary_statistics/GCST90200001-GCST90201000/GCST90200834/GCST90200834_buildGRCh38.tsv.gz
GCST90200835	Adenosine 5'-diphosphate (ADP) to glycerol ratio	4575	http://ftp.ebi.ac.uk/pub/databases/gwas/summary_statistics/GCST90200001-GCST90201000/GCST90200835/GCST90200835_buildGRCh38.tsv.gz
GCST90200836	Glycerol to glycerol 3-phosphate ratio	8188	http://ftp.ebi.ac.uk/pub/databases/gwas/summary_statistics/GCST90200001-GCST90201000/GCST90200836/GCST90200836_buildGRCh38.tsv.gz
GCST90200837	Adenosine 5'-diphosphate (ADP) to glutamate ratio	4556	http://ftp.ebi.ac.uk/pub/databases/gwas/summary_statistics/GCST90200001-GCST90201000/GCST90200837/GCST90200837_buildGRCh38.tsv.gz
GCST90200838	Phosphate to glutamate ratio	8211	http://ftp.ebi.ac.uk/pub/databases/gwas/summary_statistics/GCST90200001-GCST90201000/GCST90200838/GCST90200838_buildGRCh38.tsv.gz
GCST90200839	Adenosine 5'-diphosphate (ADP) to aspartate ratio	4563	http://ftp.ebi.ac.uk/pub/databases/gwas/summary_statistics/GCST90200001-GCST90201000/GCST90200839/GCST90200839_buildGRCh38.tsv.gz
GCST90200840	Adenosine 5'-diphosphate (ADP) to flavin adenine dinucleotide (FAD) ratio	3441	http://ftp.ebi.ac.uk/pub/databases/gwas/summary_statistics/GCST90200001-GCST90201000/GCST90200840/GCST90200840_buildGRCh38.tsv.gz
GCST90200841	Adenosine 5'-diphosphate (ADP) to oxalate (ethanedioate) ratio	4556	http://ftp.ebi.ac.uk/pub/databases/gwas/summary_statistics/GCST90200001-GCST90201000/GCST90200841/GCST90200841_buildGRCh38.tsv.gz
GCST90200842	Citrate to oxalate (ethanedioate) ratio	8097	http://ftp.ebi.ac.uk/pub/databases/gwas/summary_statistics/GCST90200001-GCST90201000/GCST90200842/GCST90200842_buildGRCh38.tsv.gz
GCST90200843	Adenosine 5'-monophosphate (AMP) to flavin adenine dinucleotide (FAD) ratio	6188	http://ftp.ebi.ac.uk/pub/databases/gwas/summary_statistics/GCST90200001-GCST90201000/GCST90200843/GCST90200843_buildGRCh38.tsv.gz
GCST90200844	Aspartate to phosphate ratio	8297	http://ftp.ebi.ac.uk/pub/databases/gwas/summary_statistics/GCST90200001-GCST90201000/GCST90200844/GCST90200844_buildGRCh38.tsv.gz
GCST90200845	Adenosine 5'-monophosphate (AMP) to citrate ratio	8193	http://ftp.ebi.ac.uk/pub/databases/gwas/summary_statistics/GCST90200001-GCST90201000/GCST90200845/GCST90200845_buildGRCh38.tsv.gz
GCST90200846	Phenylalanine to phosphate ratio	8294	http://ftp.ebi.ac.uk/pub/databases/gwas/summary_statistics/GCST90200001-GCST90201000/GCST90200846/GCST90200846_buildGRCh38.tsv.gz
GCST90200847	Phosphate to tryptophan ratio	8206	http://ftp.ebi.ac.uk/pub/databases/gwas/summary_statistics/GCST90200001-GCST90201000/GCST90200847/GCST90200847_buildGRCh38.tsv.gz
GCST90200848	Adenosine 5'-monophosphate (AMP) to glutamine ratio	8196	http://ftp.ebi.ac.uk/pub/databases/gwas/summary_statistics/GCST90200001-GCST90201000/GCST90200848/GCST90200848_buildGRCh38.tsv.gz
GCST90200849	Adenosine 5'-monophosphate (AMP) to threonine ratio	8173	http://ftp.ebi.ac.uk/pub/databases/gwas/summary_statistics/GCST90200001-GCST90201000/GCST90200849/GCST90200849_buildGRCh38.tsv.gz
GCST90200850	Adenosine 5'-monophosphate (AMP) to tryptophan ratio	8180	http://ftp.ebi.ac.uk/pub/databases/gwas/summary_statistics/GCST90200001-GCST90201000/GCST90200850/GCST90200850_buildGRCh38.tsv.gz
GCST90200851	Adenosine 5'-monophosphate (AMP) to glycine ratio	8195	http://ftp.ebi.ac.uk/pub/databases/gwas/summary_statistics/GCST90200001-GCST90201000/GCST90200851/GCST90200851_buildGRCh38.tsv.gz
GCST90200852	Adenosine 5'-monophosphate (AMP) to arginine ratio	8185	http://ftp.ebi.ac.uk/pub/databases/gwas/summary_statistics/GCST90200001-GCST90201000/GCST90200852/GCST90200852_buildGRCh38.tsv.gz
GCST90200853	Adenosine 5'-monophosphate (AMP) to tyrosine ratio	8193	http://ftp.ebi.ac.uk/pub/databases/gwas/summary_statistics/GCST90200001-GCST90201000/GCST90200853/GCST90200853_buildGRCh38.tsv.gz
GCST90200854	Arginine to phosphate ratio	8297	http://ftp.ebi.ac.uk/pub/databases/gwas/summary_statistics/GCST90200001-GCST90201000/GCST90200854/GCST90200854_buildGRCh38.tsv.gz
GCST90200855	Phosphate to threonine ratio	8226	http://ftp.ebi.ac.uk/pub/databases/gwas/summary_statistics/GCST90200001-GCST90201000/GCST90200855/GCST90200855_buildGRCh38.tsv.gz
GCST90200856	Phosphate to glutamine ratio	8258	http://ftp.ebi.ac.uk/pub/databases/gwas/summary_statistics/GCST90200001-GCST90201000/GCST90200856/GCST90200856_buildGRCh38.tsv.gz
GCST90200857	Adenosine 5'-monophosphate (AMP) to aspartate ratio	8205	http://ftp.ebi.ac.uk/pub/databases/gwas/summary_statistics/GCST90200001-GCST90201000/GCST90200857/GCST90200857_buildGRCh38.tsv.gz
GCST90200858	Phosphate to tyrosine ratio	8226	http://ftp.ebi.ac.uk/pub/databases/gwas/summary_statistics/GCST90200001-GCST90201000/GCST90200858/GCST90200858_buildGRCh38.tsv.gz
GCST90200859	Adenosine 5'-monophosphate (AMP) to asparagine ratio	8188	http://ftp.ebi.ac.uk/pub/databases/gwas/summary_statistics/GCST90200001-GCST90201000/GCST90200859/GCST90200859_buildGRCh38.tsv.gz
GCST90200860	Adenosine 5'-monophosphate (AMP) to serine ratio	8194	http://ftp.ebi.ac.uk/pub/databases/gwas/summary_statistics/GCST90200001-GCST90201000/GCST90200860/GCST90200860_buildGRCh38.tsv.gz
GCST90200861	Histidine to phosphate ratio	8294	http://ftp.ebi.ac.uk/pub/databases/gwas/summary_statistics/GCST90200001-GCST90201000/GCST90200861/GCST90200861_buildGRCh38.tsv.gz
GCST90200862	Adenosine 5'-monophosphate (AMP) to methionine ratio	8194	http://ftp.ebi.ac.uk/pub/databases/gwas/summary_statistics/GCST90200001-GCST90201000/GCST90200862/GCST90200862_buildGRCh38.tsv.gz
GCST90200863	Phosphate to serine ratio	8226	http://ftp.ebi.ac.uk/pub/databases/gwas/summary_statistics/GCST90200001-GCST90201000/GCST90200863/GCST90200863_buildGRCh38.tsv.gz
GCST90200864	Methionine to phosphate ratio	8291	http://ftp.ebi.ac.uk/pub/databases/gwas/summary_statistics/GCST90200001-GCST90201000/GCST90200864/GCST90200864_buildGRCh38.tsv.gz
GCST90200865	Adenosine 5'-monophosphate (AMP) to histidine ratio	8180	http://ftp.ebi.ac.uk/pub/databases/gwas/summary_statistics/GCST90200001-GCST90201000/GCST90200865/GCST90200865_buildGRCh38.tsv.gz
GCST90200866	phosphate to asparagine ratio	8249	http://ftp.ebi.ac.uk/pub/databases/gwas/summary_statistics/GCST90200001-GCST90201000/GCST90200866/GCST90200866_buildGRCh38.tsv.gz
GCST90200867	Adenosine 5'-monophosphate (AMP) to isoleucine ratio	8200	http://ftp.ebi.ac.uk/pub/databases/gwas/summary_statistics/GCST90200001-GCST90201000/GCST90200867/GCST90200867_buildGRCh38.tsv.gz
GCST90200868	Isoleucine to phosphate ratio	8298	http://ftp.ebi.ac.uk/pub/databases/gwas/summary_statistics/GCST90200001-GCST90201000/GCST90200868/GCST90200868_buildGRCh38.tsv.gz
GCST90200869	Adenosine 5'-monophosphate (AMP) to valine ratio	8225	http://ftp.ebi.ac.uk/pub/databases/gwas/summary_statistics/GCST90200001-GCST90201000/GCST90200869/GCST90200869_buildGRCh38.tsv.gz
GCST90200870	Adenosine 5'-monophosphate (AMP) to acetoacetate ratio	6773	http://ftp.ebi.ac.uk/pub/databases/gwas/summary_statistics/GCST90200001-GCST90201000/GCST90200870/GCST90200870_buildGRCh38.tsv.gz
GCST90200871	Adenosine 5'-monophosphate (AMP) to cysteine ratio	8177	http://ftp.ebi.ac.uk/pub/databases/gwas/summary_statistics/GCST90200001-GCST90201000/GCST90200871/GCST90200871_buildGRCh38.tsv.gz
GCST90200872	Phosphate to cysteine ratio	8195	http://ftp.ebi.ac.uk/pub/databases/gwas/summary_statistics/GCST90200001-GCST90201000/GCST90200872/GCST90200872_buildGRCh38.tsv.gz
GCST90200873	Cortisol to 4-cholesten-3-one ratio	7027	http://ftp.ebi.ac.uk/pub/databases/gwas/summary_statistics/GCST90200001-GCST90201000/GCST90200873/GCST90200873_buildGRCh38.tsv.gz
GCST90200874	Cysteinylglycine to taurine ratio	8193	http://ftp.ebi.ac.uk/pub/databases/gwas/summary_statistics/GCST90200001-GCST90201000/GCST90200874/GCST90200874_buildGRCh38.tsv.gz
GCST90200875	Cysteinylglycine to glutamate ratio	8197	http://ftp.ebi.ac.uk/pub/databases/gwas/summary_statistics/GCST90200001-GCST90201000/GCST90200875/GCST90200875_buildGRCh38.tsv.gz
GCST90200876	Cortisone to 4-cholesten-3-one ratio	6971	http://ftp.ebi.ac.uk/pub/databases/gwas/summary_statistics/GCST90200001-GCST90201000/GCST90200876/GCST90200876_buildGRCh38.tsv.gz
GCST90200877	Taurine to glutamate ratio	8220	http://ftp.ebi.ac.uk/pub/databases/gwas/summary_statistics/GCST90200001-GCST90201000/GCST90200877/GCST90200877_buildGRCh38.tsv.gz
GCST90200878	Glutarate (C5-DC) to caprylate (8:0) ratio	7685	http://ftp.ebi.ac.uk/pub/databases/gwas/summary_statistics/GCST90200001-GCST90201000/GCST90200878/GCST90200878_buildGRCh38.tsv.gz
GCST90200879	Adenosine 5'-monophosphate (AMP) to glutamate ratio	8213	http://ftp.ebi.ac.uk/pub/databases/gwas/summary_statistics/GCST90200001-GCST90201000/GCST90200879/GCST90200879_buildGRCh38.tsv.gz
GCST90200880	Glutarate (C5-DC) to salicylate ratio	7684	http://ftp.ebi.ac.uk/pub/databases/gwas/summary_statistics/GCST90200001-GCST90201000/GCST90200880/GCST90200880_buildGRCh38.tsv.gz
GCST90200881	Aspartate to N-acetylglucosamine to N-acetylgalactosamine ratio	7899	http://ftp.ebi.ac.uk/pub/databases/gwas/summary_statistics/GCST90200001-GCST90201000/GCST90200881/GCST90200881_buildGRCh38.tsv.gz
GCST90200882	Aspartate to mannose ratio	8162	http://ftp.ebi.ac.uk/pub/databases/gwas/summary_statistics/GCST90200001-GCST90201000/GCST90200882/GCST90200882_buildGRCh38.tsv.gz
GCST90200883	Phosphate to acetoacetate ratio	6791	http://ftp.ebi.ac.uk/pub/databases/gwas/summary_statistics/GCST90200001-GCST90201000/GCST90200883/GCST90200883_buildGRCh38.tsv.gz
GCST90200884	Mannose to N-acetylglucosamine to N-acetylgalactosamine ratio	7907	http://ftp.ebi.ac.uk/pub/databases/gwas/summary_statistics/GCST90200001-GCST90201000/GCST90200884/GCST90200884_buildGRCh38.tsv.gz
GCST90200885	Phenylpyruvate to citrate ratio	8177	http://ftp.ebi.ac.uk/pub/databases/gwas/summary_statistics/GCST90200001-GCST90201000/GCST90200885/GCST90200885_buildGRCh38.tsv.gz
GCST90200886	Phenylpyruvate to 4-hydroxyphenylpyruvate ratio	7829	http://ftp.ebi.ac.uk/pub/databases/gwas/summary_statistics/GCST90200001-GCST90201000/GCST90200886/GCST90200886_buildGRCh38.tsv.gz
GCST90200887	Cholesterol to cortisol ratio	8211	http://ftp.ebi.ac.uk/pub/databases/gwas/summary_statistics/GCST90200001-GCST90201000/GCST90200887/GCST90200887_buildGRCh38.tsv.gz
GCST90200888	Citrate to 4-hydroxyphenylpyruvate ratio	7851	http://ftp.ebi.ac.uk/pub/databases/gwas/summary_statistics/GCST90200001-GCST90201000/GCST90200888/GCST90200888_buildGRCh38.tsv.gz
GCST90200889	Cholesterol to taurocholate ratio	7611	http://ftp.ebi.ac.uk/pub/databases/gwas/summary_statistics/GCST90200001-GCST90201000/GCST90200889/GCST90200889_buildGRCh38.tsv.gz
GCST90200890	Cortisol to taurocholate ratio	7610	http://ftp.ebi.ac.uk/pub/databases/gwas/summary_statistics/GCST90200001-GCST90201000/GCST90200890/GCST90200890_buildGRCh38.tsv.gz
GCST90200891	Salicylate to caprylate (8:0) ratio	8068	http://ftp.ebi.ac.uk/pub/databases/gwas/summary_statistics/GCST90200001-GCST90201000/GCST90200891/GCST90200891_buildGRCh38.tsv.gz
GCST90200892	Hypotaurine to taurine ratio	8157	http://ftp.ebi.ac.uk/pub/databases/gwas/summary_statistics/GCST90200001-GCST90201000/GCST90200892/GCST90200892_buildGRCh38.tsv.gz
GCST90200893	Taurine to cysteine ratio	8186	http://ftp.ebi.ac.uk/pub/databases/gwas/summary_statistics/GCST90200001-GCST90201000/GCST90200893/GCST90200893_buildGRCh38.tsv.gz
GCST90200894	Inosine to theophylline ratio	4662	http://ftp.ebi.ac.uk/pub/databases/gwas/summary_statistics/GCST90200001-GCST90201000/GCST90200894/GCST90200894_buildGRCh38.tsv.gz
GCST90200895	Hypotaurine to cysteine ratio	8134	http://ftp.ebi.ac.uk/pub/databases/gwas/summary_statistics/GCST90200001-GCST90201000/GCST90200895/GCST90200895_buildGRCh38.tsv.gz
GCST90200896	Inosine to EDTA ratio	4926	http://ftp.ebi.ac.uk/pub/databases/gwas/summary_statistics/GCST90200001-GCST90201000/GCST90200896/GCST90200896_buildGRCh38.tsv.gz
GCST90200897	Theophylline to EDTA ratio	7867	http://ftp.ebi.ac.uk/pub/databases/gwas/summary_statistics/GCST90200001-GCST90201000/GCST90200897/GCST90200897_buildGRCh38.tsv.gz
GCST90200898	Citrulline to phosphate ratio	8294	http://ftp.ebi.ac.uk/pub/databases/gwas/summary_statistics/GCST90200001-GCST90201000/GCST90200898/GCST90200898_buildGRCh38.tsv.gz
GCST90200899	Citrulline to ornithine ratio	8225	http://ftp.ebi.ac.uk/pub/databases/gwas/summary_statistics/GCST90200001-GCST90201000/GCST90200899/GCST90200899_buildGRCh38.tsv.gz
GCST90200900	Phosphate to oleoyl-linoleoyl-glycerol (18:1 to 18:2) [2] ratio	7992	http://ftp.ebi.ac.uk/pub/databases/gwas/summary_statistics/GCST90200001-GCST90201000/GCST90200900/GCST90200900_buildGRCh38.tsv.gz
GCST90200901	Ornithine to phosphate ratio	8295	http://ftp.ebi.ac.uk/pub/databases/gwas/summary_statistics/GCST90200001-GCST90201000/GCST90200901/GCST90200901_buildGRCh38.tsv.gz
GCST90200902	Phosphate to linoleoyl-arachidonoyl-glycerol (18:2 to 20:4) [2] ratio	7649	http://ftp.ebi.ac.uk/pub/databases/gwas/summary_statistics/GCST90200001-GCST90201000/GCST90200902/GCST90200902_buildGRCh38.tsv.gz
GCST90200903	Phosphate to glycerol ratio	8179	http://ftp.ebi.ac.uk/pub/databases/gwas/summary_statistics/GCST90200001-GCST90201000/GCST90200903/GCST90200903_buildGRCh38.tsv.gz
GCST90200904	Phosphate to linoleoyl-arachidonoyl-glycerol (18:2 to 20:4) [1] ratio	7623	http://ftp.ebi.ac.uk/pub/databases/gwas/summary_statistics/GCST90200001-GCST90201000/GCST90200904/GCST90200904_buildGRCh38.tsv.gz
GCST90200905	Glucose to glycerol ratio	8160	http://ftp.ebi.ac.uk/pub/databases/gwas/summary_statistics/GCST90200001-GCST90201000/GCST90200905/GCST90200905_buildGRCh38.tsv.gz
GCST90200906	2'-deoxyuridine to cytidine ratio	7410	http://ftp.ebi.ac.uk/pub/databases/gwas/summary_statistics/GCST90200001-GCST90201000/GCST90200906/GCST90200906_buildGRCh38.tsv.gz
GCST90200907	Retinol (Vitamin A) to linoleoyl-arachidonoyl-glycerol (18:2 to 20:4) [1] ratio	7617	http://ftp.ebi.ac.uk/pub/databases/gwas/summary_statistics/GCST90200001-GCST90201000/GCST90200907/GCST90200907_buildGRCh38.tsv.gz
GCST90200908	Retinol (Vitamin A) to linoleoyl-arachidonoyl-glycerol (18:2 to 20:4) [2] ratio	7668	http://ftp.ebi.ac.uk/pub/databases/gwas/summary_statistics/GCST90200001-GCST90201000/GCST90200908/GCST90200908_buildGRCh38.tsv.gz
GCST90200909	Uridine to 2'-deoxyuridine ratio	7873	http://ftp.ebi.ac.uk/pub/databases/gwas/summary_statistics/GCST90200001-GCST90201000/GCST90200909/GCST90200909_buildGRCh38.tsv.gz
GCST90200910	Retinol (Vitamin A) to oleoyl-linoleoyl-glycerol (18:1 to 18:2) [2] ratio	7981	http://ftp.ebi.ac.uk/pub/databases/gwas/summary_statistics/GCST90200001-GCST90201000/GCST90200910/GCST90200910_buildGRCh38.tsv.gz
GCST90200911	Tryptophan to pyruvate ratio	8224	http://ftp.ebi.ac.uk/pub/databases/gwas/summary_statistics/GCST90200001-GCST90201000/GCST90200911/GCST90200911_buildGRCh38.tsv.gz
GCST90200912	tryptophan to tyrosine ratio	8226	http://ftp.ebi.ac.uk/pub/databases/gwas/summary_statistics/GCST90200001-GCST90201000/GCST90200912/GCST90200912_buildGRCh38.tsv.gz
GCST90200913	Glucose to sucrose ratio	7695	http://ftp.ebi.ac.uk/pub/databases/gwas/summary_statistics/GCST90200001-GCST90201000/GCST90200913/GCST90200913_buildGRCh38.tsv.gz
GCST90200914	Tyrosine to pyruvate ratio	8220	http://ftp.ebi.ac.uk/pub/databases/gwas/summary_statistics/GCST90200001-GCST90201000/GCST90200914/GCST90200914_buildGRCh38.tsv.gz
GCST90200915	Glucose to fructose ratio	8214	http://ftp.ebi.ac.uk/pub/databases/gwas/summary_statistics/GCST90200001-GCST90201000/GCST90200915/GCST90200915_buildGRCh38.tsv.gz
GCST90200916	Fructose to sucrose ratio	7719	http://ftp.ebi.ac.uk/pub/databases/gwas/summary_statistics/GCST90200001-GCST90201000/GCST90200916/GCST90200916_buildGRCh38.tsv.gz
GCST90200917	Alpha-ketobutyrate to 3-methyl-2-oxobutyrate ratio	8133	http://ftp.ebi.ac.uk/pub/databases/gwas/summary_statistics/GCST90200001-GCST90201000/GCST90200917/GCST90200917_buildGRCh38.tsv.gz
GCST90200918	N-palmitoyl-sphingosine (d18:1 to 16:0) to N-palmitoyl-sphinganine (d18:0 to 16:0) ratio	8155	http://ftp.ebi.ac.uk/pub/databases/gwas/summary_statistics/GCST90200001-GCST90201000/GCST90200918/GCST90200918_buildGRCh38.tsv.gz
GCST90200919	Caffeine to theophylline ratio	7756	http://ftp.ebi.ac.uk/pub/databases/gwas/summary_statistics/GCST90200001-GCST90201000/GCST90200919/GCST90200919_buildGRCh38.tsv.gz
GCST90200920	Mannose to glycerol ratio	8168	http://ftp.ebi.ac.uk/pub/databases/gwas/summary_statistics/GCST90200001-GCST90201000/GCST90200920/GCST90200920_buildGRCh38.tsv.gz
GCST90200921	Mannose to mannitol to sorbitol ratio	8208	http://ftp.ebi.ac.uk/pub/databases/gwas/summary_statistics/GCST90200001-GCST90201000/GCST90200921/GCST90200921_buildGRCh38.tsv.gz
GCST90200922	Alpha-ketobutyrate to pyruvate ratio	8129	http://ftp.ebi.ac.uk/pub/databases/gwas/summary_statistics/GCST90200001-GCST90201000/GCST90200922/GCST90200922_buildGRCh38.tsv.gz
GCST90200923	Glycerol to mannitol to sorbitol ratio	8153	http://ftp.ebi.ac.uk/pub/databases/gwas/summary_statistics/GCST90200001-GCST90201000/GCST90200923/GCST90200923_buildGRCh38.tsv.gz
GCST90200924	Alpha-tocopherol to glycerol ratio	8158	http://ftp.ebi.ac.uk/pub/databases/gwas/summary_statistics/GCST90200001-GCST90201000/GCST90200924/GCST90200924_buildGRCh38.tsv.gz
GCST90200925	Caffeine to theobromine ratio	7952	http://ftp.ebi.ac.uk/pub/databases/gwas/summary_statistics/GCST90200001-GCST90201000/GCST90200925/GCST90200925_buildGRCh38.tsv.gz
GCST90200926	N-stearoyl-sphingosine (d18:1 to 18:0) to N-palmitoyl-sphinganine (d18:0 to 16:0) ratio	8159	http://ftp.ebi.ac.uk/pub/databases/gwas/summary_statistics/GCST90200001-GCST90201000/GCST90200926/GCST90200926_buildGRCh38.tsv.gz
GCST90200927	Theophylline to theobromine ratio	7858	http://ftp.ebi.ac.uk/pub/databases/gwas/summary_statistics/GCST90200001-GCST90201000/GCST90200927/GCST90200927_buildGRCh38.tsv.gz
GCST90200928	N-palmitoyl-sphingosine (d18:1 to 16:0) to N-stearoyl-sphingosine (d18:1 to 18:0) ratio	8191	http://ftp.ebi.ac.uk/pub/databases/gwas/summary_statistics/GCST90200001-GCST90201000/GCST90200928/GCST90200928_buildGRCh38.tsv.gz
GCST90200929	Glycerol to carnitine ratio	8235	http://ftp.ebi.ac.uk/pub/databases/gwas/summary_statistics/GCST90200001-GCST90201000/GCST90200929/GCST90200929_buildGRCh38.tsv.gz
GCST90200930	Carnitine to acetylcarnitine (C2) ratio	8206	http://ftp.ebi.ac.uk/pub/databases/gwas/summary_statistics/GCST90200001-GCST90201000/GCST90200930/GCST90200930_buildGRCh38.tsv.gz
GCST90200931	Glycerol to sulfate ratio	8176	http://ftp.ebi.ac.uk/pub/databases/gwas/summary_statistics/GCST90200001-GCST90201000/GCST90200931/GCST90200931_buildGRCh38.tsv.gz
GCST90200932	Glycerol to palmitoylcarnitine (C16) ratio	8165	http://ftp.ebi.ac.uk/pub/databases/gwas/summary_statistics/GCST90200001-GCST90201000/GCST90200932/GCST90200932_buildGRCh38.tsv.gz
GCST90200933	Alpha-ketoglutarate to proline ratio	8273	http://ftp.ebi.ac.uk/pub/databases/gwas/summary_statistics/GCST90200001-GCST90201000/GCST90200933/GCST90200933_buildGRCh38.tsv.gz
GCST90200934	Acetylcarnitine (C2) to propionylcarnitine (C3) ratio	8200	http://ftp.ebi.ac.uk/pub/databases/gwas/summary_statistics/GCST90200001-GCST90201000/GCST90200934/GCST90200934_buildGRCh38.tsv.gz
GCST90200935	Carnitine to propionylcarnitine (C3) ratio	8185	http://ftp.ebi.ac.uk/pub/databases/gwas/summary_statistics/GCST90200001-GCST90201000/GCST90200935/GCST90200935_buildGRCh38.tsv.gz
GCST90200936	Succinate to proline ratio	8209	http://ftp.ebi.ac.uk/pub/databases/gwas/summary_statistics/GCST90200001-GCST90201000/GCST90200936/GCST90200936_buildGRCh38.tsv.gz
GCST90200937	Alpha-ketoglutarate to trans-4-hydroxyproline ratio	8272	http://ftp.ebi.ac.uk/pub/databases/gwas/summary_statistics/GCST90200001-GCST90201000/GCST90200937/GCST90200937_buildGRCh38.tsv.gz
GCST90200938	Alpha-ketoglutarate to alanine ratio	8272	http://ftp.ebi.ac.uk/pub/databases/gwas/summary_statistics/GCST90200001-GCST90201000/GCST90200938/GCST90200938_buildGRCh38.tsv.gz
GCST90200939	Proline to trans-4-hydroxyproline ratio	8194	http://ftp.ebi.ac.uk/pub/databases/gwas/summary_statistics/GCST90200001-GCST90201000/GCST90200939/GCST90200939_buildGRCh38.tsv.gz
GCST90200940	Adenosine 5'-diphosphate (ADP) to EDTA ratio	4563	http://ftp.ebi.ac.uk/pub/databases/gwas/summary_statistics/GCST90200001-GCST90201000/GCST90200940/GCST90200940_buildGRCh38.tsv.gz
GCST90200941	Succinate to trans-4-hydroxyproline ratio	8198	http://ftp.ebi.ac.uk/pub/databases/gwas/summary_statistics/GCST90200001-GCST90201000/GCST90200941/GCST90200941_buildGRCh38.tsv.gz
GCST90200942	Glutamate to pyruvate ratio	8188	http://ftp.ebi.ac.uk/pub/databases/gwas/summary_statistics/GCST90200001-GCST90201000/GCST90200942/GCST90200942_buildGRCh38.tsv.gz
GCST90200943	Phosphate to EDTA ratio	8225	http://ftp.ebi.ac.uk/pub/databases/gwas/summary_statistics/GCST90200001-GCST90201000/GCST90200943/GCST90200943_buildGRCh38.tsv.gz
GCST90200944	Alpha-ketoglutarate to pyruvate ratio	8272	http://ftp.ebi.ac.uk/pub/databases/gwas/summary_statistics/GCST90200001-GCST90201000/GCST90200944/GCST90200944_buildGRCh38.tsv.gz
GCST90200945	Adenosine 5'-monophosphate (AMP) to EDTA ratio	8179	http://ftp.ebi.ac.uk/pub/databases/gwas/summary_statistics/GCST90200001-GCST90201000/GCST90200945/GCST90200945_buildGRCh38.tsv.gz
GCST90200946	Glutamate to alanine ratio	8172	http://ftp.ebi.ac.uk/pub/databases/gwas/summary_statistics/GCST90200001-GCST90201000/GCST90200946/GCST90200946_buildGRCh38.tsv.gz
GCST90200947	Adenosine 5'-diphosphate (ADP) to glucose ratio	4581	http://ftp.ebi.ac.uk/pub/databases/gwas/summary_statistics/GCST90200001-GCST90201000/GCST90200947/GCST90200947_buildGRCh38.tsv.gz
GCST90200948	Adenosine 5'-diphosphate (ADP) to mannitol to sorbitol ratio	4566	http://ftp.ebi.ac.uk/pub/databases/gwas/summary_statistics/GCST90200001-GCST90201000/GCST90200948/GCST90200948_buildGRCh38.tsv.gz
GCST90200949	Adenosine 5'-diphosphate (ADP) to N-acetylneuraminate ratio	4553	http://ftp.ebi.ac.uk/pub/databases/gwas/summary_statistics/GCST90200001-GCST90201000/GCST90200949/GCST90200949_buildGRCh38.tsv.gz
GCST90200950	Glucose to mannitol to sorbitol ratio	8254	http://ftp.ebi.ac.uk/pub/databases/gwas/summary_statistics/GCST90200001-GCST90201000/GCST90200950/GCST90200950_buildGRCh38.tsv.gz
GCST90200951	Mannose to fructose ratio	8202	http://ftp.ebi.ac.uk/pub/databases/gwas/summary_statistics/GCST90200001-GCST90201000/GCST90200951/GCST90200951_buildGRCh38.tsv.gz
GCST90200952	Adenosine 5'-diphosphate (ADP) to cytidine ratio	4350	http://ftp.ebi.ac.uk/pub/databases/gwas/summary_statistics/GCST90200001-GCST90201000/GCST90200952/GCST90200952_buildGRCh38.tsv.gz
GCST90200953	Glucose-to-mannose ratio	8191	http://ftp.ebi.ac.uk/pub/databases/gwas/summary_statistics/GCST90200001-GCST90201000/GCST90200953/GCST90200953_buildGRCh38.tsv.gz
GCST90200954	Cytidine to N-acetylneuraminate ratio	7683	http://ftp.ebi.ac.uk/pub/databases/gwas/summary_statistics/GCST90200001-GCST90201000/GCST90200954/GCST90200954_buildGRCh38.tsv.gz
GCST90200955	Adenosine 5'-diphosphate (ADP) to choline phosphate ratio	4560	http://ftp.ebi.ac.uk/pub/databases/gwas/summary_statistics/GCST90200001-GCST90201000/GCST90200955/GCST90200955_buildGRCh38.tsv.gz
GCST90200956	Cytidine to N-acetylglucosamine to N-acetylgalactosamine ratio	7427	http://ftp.ebi.ac.uk/pub/databases/gwas/summary_statistics/GCST90200001-GCST90201000/GCST90200956/GCST90200956_buildGRCh38.tsv.gz
GCST90200957	N-acetylneuraminate to N-acetylglucosamine to N-acetylgalactosamine ratio	7988	http://ftp.ebi.ac.uk/pub/databases/gwas/summary_statistics/GCST90200001-GCST90201000/GCST90200957/GCST90200957_buildGRCh38.tsv.gz
GCST90200958	Adenosine 5'-diphosphate (ADP) to choline ratio	4560	http://ftp.ebi.ac.uk/pub/databases/gwas/summary_statistics/GCST90200001-GCST90201000/GCST90200958/GCST90200958_buildGRCh38.tsv.gz
GCST90200959	Choline phosphate to choline ratio	8196	http://ftp.ebi.ac.uk/pub/databases/gwas/summary_statistics/GCST90200001-GCST90201000/GCST90200959/GCST90200959_buildGRCh38.tsv.gz
GCST90200960	Choline phosphate to phosphoethanolamine ratio	8213	http://ftp.ebi.ac.uk/pub/databases/gwas/summary_statistics/GCST90200001-GCST90201000/GCST90200960/GCST90200960_buildGRCh38.tsv.gz
GCST90200961	Adenosine 5'-diphosphate (ADP) to ornithine ratio	4566	http://ftp.ebi.ac.uk/pub/databases/gwas/summary_statistics/GCST90200001-GCST90201000/GCST90200961/GCST90200961_buildGRCh38.tsv.gz
GCST90200962	Adenosine 5'-diphosphate (ADP) to glutamine ratio	4569	http://ftp.ebi.ac.uk/pub/databases/gwas/summary_statistics/GCST90200001-GCST90201000/GCST90200962/GCST90200962_buildGRCh38.tsv.gz
GCST90200963	Inosine 5'-monophosphate (IMP) to urate ratio	4598	http://ftp.ebi.ac.uk/pub/databases/gwas/summary_statistics/GCST90200001-GCST90201000/GCST90200963/GCST90200963_buildGRCh38.tsv.gz
GCST90200964	Adenosine 5'-diphosphate (ADP) to 5-oxoproline ratio	4570	http://ftp.ebi.ac.uk/pub/databases/gwas/summary_statistics/GCST90200001-GCST90201000/GCST90200964/GCST90200964_buildGRCh38.tsv.gz
GCST90200965	Glutamate to 5-oxoproline ratio	8171	http://ftp.ebi.ac.uk/pub/databases/gwas/summary_statistics/GCST90200001-GCST90201000/GCST90200965/GCST90200965_buildGRCh38.tsv.gz
GCST90200966	Adenosine 5'-diphosphate (ADP) to uridine ratio	4565	http://ftp.ebi.ac.uk/pub/databases/gwas/summary_statistics/GCST90200001-GCST90201000/GCST90200966/GCST90200966_buildGRCh38.tsv.gz
GCST90200967	Phosphate to urate ratio	8204	http://ftp.ebi.ac.uk/pub/databases/gwas/summary_statistics/GCST90200001-GCST90201000/GCST90200967/GCST90200967_buildGRCh38.tsv.gz
GCST90200968	Phosphate to 5-oxoproline ratio	8217	http://ftp.ebi.ac.uk/pub/databases/gwas/summary_statistics/GCST90200001-GCST90201000/GCST90200968/GCST90200968_buildGRCh38.tsv.gz
GCST90200969	Adenosine 5'-monophosphate (AMP) to N-palmitoyl-sphingosine (d18:1 to 16:0) ratio	8188	http://ftp.ebi.ac.uk/pub/databases/gwas/summary_statistics/GCST90200001-GCST90201000/GCST90200969/GCST90200969_buildGRCh38.tsv.gz
GCST90200970	Adenosine 5'-monophosphate (AMP) to leucine ratio	8201	http://ftp.ebi.ac.uk/pub/databases/gwas/summary_statistics/GCST90200001-GCST90201000/GCST90200970/GCST90200970_buildGRCh38.tsv.gz
GCST90200971	Leucine to phosphate ratio	8298	http://ftp.ebi.ac.uk/pub/databases/gwas/summary_statistics/GCST90200001-GCST90201000/GCST90200971/GCST90200971_buildGRCh38.tsv.gz
GCST90200972	Leucine to N-palmitoyl-sphingosine (d18:1 to 16:0) ratio	8198	http://ftp.ebi.ac.uk/pub/databases/gwas/summary_statistics/GCST90200001-GCST90201000/GCST90200972/GCST90200972_buildGRCh38.tsv.gz
GCST90200973	Proline to glutamate ratio	8185	http://ftp.ebi.ac.uk/pub/databases/gwas/summary_statistics/GCST90200001-GCST90201000/GCST90200973/GCST90200973_buildGRCh38.tsv.gz
GCST90200974	Phosphate to proline ratio	8241	http://ftp.ebi.ac.uk/pub/databases/gwas/summary_statistics/GCST90200001-GCST90201000/GCST90200974/GCST90200974_buildGRCh38.tsv.gz
GCST90200975	Arachidonate (20:4n6) to caffeine ratio	8000	http://ftp.ebi.ac.uk/pub/databases/gwas/summary_statistics/GCST90200001-GCST90201000/GCST90200975/GCST90200975_buildGRCh38.tsv.gz
GCST90200976	Adenosine 5'-monophosphate (AMP) to urate ratio	8181	http://ftp.ebi.ac.uk/pub/databases/gwas/summary_statistics/GCST90200001-GCST90201000/GCST90200976/GCST90200976_buildGRCh38.tsv.gz
GCST90200977	Arachidonate (20:4n6) to paraxanthine ratio	7776	http://ftp.ebi.ac.uk/pub/databases/gwas/summary_statistics/GCST90200001-GCST90201000/GCST90200977/GCST90200977_buildGRCh38.tsv.gz
GCST90200978	Caffeine to paraxanthine ratio	7873	http://ftp.ebi.ac.uk/pub/databases/gwas/summary_statistics/GCST90200001-GCST90201000/GCST90200978/GCST90200978_buildGRCh38.tsv.gz
GCST90200979	Arachidonate (20:4n6) to linoleate (18:2n6) ratio	8162	http://ftp.ebi.ac.uk/pub/databases/gwas/summary_statistics/GCST90200001-GCST90201000/GCST90200979/GCST90200979_buildGRCh38.tsv.gz
GCST90200980	Phosphoethanolamine to choline ratio	8204	http://ftp.ebi.ac.uk/pub/databases/gwas/summary_statistics/GCST90200001-GCST90201000/GCST90200980/GCST90200980_buildGRCh38.tsv.gz
GCST90200981	Caffeine to linoleate (18:2n6) ratio	7939	http://ftp.ebi.ac.uk/pub/databases/gwas/summary_statistics/GCST90200001-GCST90201000/GCST90200981/GCST90200981_buildGRCh38.tsv.gz
GCST90200982	Paraxanthine to linoleate (18:2n6) ratio	7785	http://ftp.ebi.ac.uk/pub/databases/gwas/summary_statistics/GCST90200001-GCST90201000/GCST90200982/GCST90200982_buildGRCh38.tsv.gz
GCST90200983	Cholesterol to linoleoyl-arachidonoyl-glycerol (18:2 to 20:4) [1] ratio	7624	http://ftp.ebi.ac.uk/pub/databases/gwas/summary_statistics/GCST90200001-GCST90201000/GCST90200983/GCST90200983_buildGRCh38.tsv.gz
GCST90200984	Cholesterol to benzoate ratio	7387	http://ftp.ebi.ac.uk/pub/databases/gwas/summary_statistics/GCST90200001-GCST90201000/GCST90200984/GCST90200984_buildGRCh38.tsv.gz
GCST90200985	Cholesterol to oleoyl-linoleoyl-glycerol (18:1 to 18:2) [2] ratio	7981	http://ftp.ebi.ac.uk/pub/databases/gwas/summary_statistics/GCST90200001-GCST90201000/GCST90200985/GCST90200985_buildGRCh38.tsv.gz
GCST90200986	Cholesterol to linoleoyl-arachidonoyl-glycerol (18:2 to 20:4) [2] ratio	7655	http://ftp.ebi.ac.uk/pub/databases/gwas/summary_statistics/GCST90200001-GCST90201000/GCST90200986/GCST90200986_buildGRCh38.tsv.gz
GCST90200987	Benzoate to oleoyl-linoleoyl-glycerol (18:1 to 18:2) [2] ratio	7162	http://ftp.ebi.ac.uk/pub/databases/gwas/summary_statistics/GCST90200001-GCST90201000/GCST90200987/GCST90200987_buildGRCh38.tsv.gz
GCST90200988	Benzoate to linoleoyl-arachidonoyl-glycerol (18:2 to 20:4) [1] ratio	6813	http://ftp.ebi.ac.uk/pub/databases/gwas/summary_statistics/GCST90200001-GCST90201000/GCST90200988/GCST90200988_buildGRCh38.tsv.gz
GCST90200989	Histidine to asparagine ratio	8225	http://ftp.ebi.ac.uk/pub/databases/gwas/summary_statistics/GCST90200001-GCST90201000/GCST90200989/GCST90200989_buildGRCh38.tsv.gz
GCST90200990	Benzoate to linoleoyl-arachidonoyl-glycerol (18:2 to 20:4) [2] ratio	6865	http://ftp.ebi.ac.uk/pub/databases/gwas/summary_statistics/GCST90200001-GCST90201000/GCST90200990/GCST90200990_buildGRCh38.tsv.gz
GCST90200991	Histidine to alanine ratio	8233	http://ftp.ebi.ac.uk/pub/databases/gwas/summary_statistics/GCST90200001-GCST90201000/GCST90200991/GCST90200991_buildGRCh38.tsv.gz
GCST90200992	Alanine to asparagine ratio	8248	http://ftp.ebi.ac.uk/pub/databases/gwas/summary_statistics/GCST90200001-GCST90201000/GCST90200992/GCST90200992_buildGRCh38.tsv.gz
GCST90200993	Salicylate to oxalate (ethanedioate) ratio	8107	http://ftp.ebi.ac.uk/pub/databases/gwas/summary_statistics/GCST90200001-GCST90201000/GCST90200993/GCST90200993_buildGRCh38.tsv.gz
GCST90200994	Glutamine to alanine ratio	8222	http://ftp.ebi.ac.uk/pub/databases/gwas/summary_statistics/GCST90200001-GCST90201000/GCST90200994/GCST90200994_buildGRCh38.tsv.gz
GCST90200995	Salicylate to taurocholate ratio	7614	http://ftp.ebi.ac.uk/pub/databases/gwas/summary_statistics/GCST90200001-GCST90201000/GCST90200995/GCST90200995_buildGRCh38.tsv.gz
GCST90200996	Citrate to taurocholate ratio	7618	http://ftp.ebi.ac.uk/pub/databases/gwas/summary_statistics/GCST90200001-GCST90201000/GCST90200996/GCST90200996_buildGRCh38.tsv.gz
GCST90200997	Histidine to glutamine ratio	8223	http://ftp.ebi.ac.uk/pub/databases/gwas/summary_statistics/GCST90200001-GCST90201000/GCST90200997/GCST90200997_buildGRCh38.tsv.gz
GCST90200998	Salicylate to citrate ratio	8147	http://ftp.ebi.ac.uk/pub/databases/gwas/summary_statistics/GCST90200001-GCST90201000/GCST90200998/GCST90200998_buildGRCh38.tsv.gz
GCST90200999	Taurocholate to oxalate (ethanedioate) ratio	7755	http://ftp.ebi.ac.uk/pub/databases/gwas/summary_statistics/GCST90200001-GCST90201000/GCST90200999/GCST90200999_buildGRCh38.tsv.gz
GCST90201000	Serine to threonine ratio	8237	http://ftp.ebi.ac.uk/pub/databases/gwas/summary_statistics/GCST90200001-GCST90201000/GCST90201000/GCST90201000_buildGRCh38.tsv.gz
GCST90201001	Serine to alpha-ketobutyrate ratio	8100	http://ftp.ebi.ac.uk/pub/databases/gwas/summary_statistics/GCST90201001-GCST90202000/GCST90201001/GCST90201001_buildGRCh38.tsv.gz
GCST90201002	Maltose to sucrose ratio	5984	http://ftp.ebi.ac.uk/pub/databases/gwas/summary_statistics/GCST90201001-GCST90202000/GCST90201002/GCST90201002_buildGRCh38.tsv.gz
GCST90201003	Glucose to N-palmitoyl-sphingosine (d18:1 to 16:0) ratio	8173	http://ftp.ebi.ac.uk/pub/databases/gwas/summary_statistics/GCST90201001-GCST90202000/GCST90201003/GCST90201003_buildGRCh38.tsv.gz
GCST90201004	Glucose to N-stearoyl-sphingosine (d18:1 to 18:0) ratio	8179	http://ftp.ebi.ac.uk/pub/databases/gwas/summary_statistics/GCST90201001-GCST90202000/GCST90201004/GCST90201004_buildGRCh38.tsv.gz
GCST90201005	Fructose to maltose ratio	6307	http://ftp.ebi.ac.uk/pub/databases/gwas/summary_statistics/GCST90201001-GCST90202000/GCST90201005/GCST90201005_buildGRCh38.tsv.gz
GCST90201006	Alpha-ketobutyrate to 3-methyl-2-oxovalerate ratio	8136	http://ftp.ebi.ac.uk/pub/databases/gwas/summary_statistics/GCST90201001-GCST90202000/GCST90201006/GCST90201006_buildGRCh38.tsv.gz
GCST90201007	Glucose to N-palmitoyl-sphinganine (d18:0 to 16:0) ratio	8119	http://ftp.ebi.ac.uk/pub/databases/gwas/summary_statistics/GCST90201001-GCST90202000/GCST90201007/GCST90201007_buildGRCh38.tsv.gz
GCST90201008	Threonine to alpha-ketobutyrate ratio	8099	http://ftp.ebi.ac.uk/pub/databases/gwas/summary_statistics/GCST90201001-GCST90202000/GCST90201008/GCST90201008_buildGRCh38.tsv.gz
GCST90201009	Threonine to pyruvate ratio	8220	http://ftp.ebi.ac.uk/pub/databases/gwas/summary_statistics/GCST90201001-GCST90202000/GCST90201009/GCST90201009_buildGRCh38.tsv.gz
GCST90201010	Alpha-ketobutyrate to 4-methyl-2-oxopentanoate ratio	8142	http://ftp.ebi.ac.uk/pub/databases/gwas/summary_statistics/GCST90201001-GCST90202000/GCST90201010/GCST90201010_buildGRCh38.tsv.gz
GCST90201011	3-methyl-2-oxovalerate to 4-methyl-2-oxopentanoate ratio	8233	http://ftp.ebi.ac.uk/pub/databases/gwas/summary_statistics/GCST90201001-GCST90202000/GCST90201011/GCST90201011_buildGRCh38.tsv.gz
GCST90201012	3-methyl-2-oxovalerate to 3-methyl-2-oxobutyrate ratio	8200	http://ftp.ebi.ac.uk/pub/databases/gwas/summary_statistics/GCST90201001-GCST90202000/GCST90201012/GCST90201012_buildGRCh38.tsv.gz
GCST90201013	Androsterone glucuronide to etiocholanolone glucuronide ratio	7555	http://ftp.ebi.ac.uk/pub/databases/gwas/summary_statistics/GCST90201001-GCST90202000/GCST90201013/GCST90201013_buildGRCh38.tsv.gz
GCST90201014	Glucuronate to androsterone glucuronide ratio	7804	http://ftp.ebi.ac.uk/pub/databases/gwas/summary_statistics/GCST90201001-GCST90202000/GCST90201014/GCST90201014_buildGRCh38.tsv.gz
GCST90201015	Bilirubin (Z,Z) to androsterone glucuronide ratio	7888	http://ftp.ebi.ac.uk/pub/databases/gwas/summary_statistics/GCST90201001-GCST90202000/GCST90201015/GCST90201015_buildGRCh38.tsv.gz
GCST90201016	Bilirubin (Z,Z) to etiocholanolone glucuronide ratio	7707	http://ftp.ebi.ac.uk/pub/databases/gwas/summary_statistics/GCST90201001-GCST90202000/GCST90201016/GCST90201016_buildGRCh38.tsv.gz
GCST90201017	4-methyl-2-oxopentanoate to 3-methyl-2-oxobutyrate ratio	8224	http://ftp.ebi.ac.uk/pub/databases/gwas/summary_statistics/GCST90201001-GCST90202000/GCST90201017/GCST90201017_buildGRCh38.tsv.gz
GCST90201018	Bilirubin (Z,Z) to glucuronate ratio	8103	http://ftp.ebi.ac.uk/pub/databases/gwas/summary_statistics/GCST90201001-GCST90202000/GCST90201018/GCST90201018_buildGRCh38.tsv.gz
GCST90201019	Glucuronate to etiocholanolone glucuronide ratio	7631	http://ftp.ebi.ac.uk/pub/databases/gwas/summary_statistics/GCST90201001-GCST90202000/GCST90201019/GCST90201019_buildGRCh38.tsv.gz
GCST90201020	Paraxanthine to 5-acetylamino-6-formylamino-3-methyluracil ratio	7388	http://ftp.ebi.ac.uk/pub/databases/gwas/summary_statistics/GCST90201001-GCST90202000/GCST90201020/GCST90201020_buildGRCh38.tsv.gz

## Sheet: Sheet2
ID	Trait
GCST90199621	Carnitine levels
GCST90199622	Benzoate levels
GCST90199623	Maltotriose levels
GCST90199624	Hippurate levels
GCST90199625	Methionine sulfoxide levels
GCST90199626	Xanthurenate levels
GCST90199627	N-alpha-acetylornithine levels
GCST90199628	3-methylhistidine levels
GCST90199629	Glycerophosphorylcholine (GPC) levels
GCST90199630	Phenylacetate levels
GCST90199631	3-methyl-2-oxovalerate levels
GCST90199632	Tartarate levels
GCST90199633	Suberate (C8-DC) levels
GCST90199634	5-hydroxylysine levels
GCST90199635	3-phenylpropionate hydrocinnamate levels
GCST90199636	Kynurenine levels
GCST90199637	N-acetylglutamate levels
GCST90199638	Glycerol 3-phosphate levels
GCST90199639	Imidazole lactate levels
GCST90199640	4-guanidinobutanoate levels
GCST90199641	Glucuronate levels
GCST90199642	Ribitol levels
GCST90199643	Glycodeoxycholate levels
GCST90199644	Theobromine levels
GCST90199645	Quinate levels
GCST90199646	Gentisate levels
GCST90199647	Theophylline levels
GCST90199648	1,5-anhydroglucitol (1,5-ag) levels
GCST90199649	1-stearoyl-2-arachidonoyl-GPI (18:0/20:4) levels
GCST90199650	Indolelactate levels
GCST90199651	Docosahexaenoate DHA; 22:6n3 levels
GCST90199652	1-stearoyl-2-oleoyl-GPS (18:0/18:1) levels
GCST90199653	1-myristoyl-2-palmitoyl-gpc (14:0/16:0) levels
GCST90199654	Paraxanthine levels in elite athletes
GCST90199655	4-methyl-2-oxopentanoate levels
GCST90199656	3-indoxyl sulfate levels
GCST90199657	Sphingosine 1-phosphate levels
GCST90199658	Alpha-hydroxyisocaproate levels
GCST90199659	1-stearoyl-GPI (18:0) levels
GCST90199660	1,2-dipalmitoyl-gpc (16:0/16:0) levels
GCST90199661	Maleate levels
GCST90199662	Isovalerate (i5:0) levels
GCST90199663	4-acetylphenol sulfate levels
GCST90199664	Phenyllactate (PLA) levels in elite athletes
GCST90199665	N-acetylaspartate (naa) levels
GCST90199666	Palmitoylcarnitine levels (Metabolon platform)
GCST90199667	Erythritol levels in elite athletes
GCST90199668	Hexanoylcarnitine levels (Biocrates platform)
GCST90199669	Acetylcarnitine levels (Biocrates platform)
GCST90199670	Iminodiacetate (IDA) levels
GCST90199671	Cysteine s-sulfate levels
GCST90199672	Oxalate (ethanedioate) levels
GCST90199673	DHEAS levels
GCST90199674	3-hydroxymyristate levels
GCST90199675	Homoarginine levels
GCST90199676	1-oleoylglycerol (18:1) levels
GCST90199677	3-methyl-2-oxobutyrate levels
GCST90199678	Tartronate (hydroxymalonate) levels
GCST90199679	2,3-dihydroxypyridine levels
GCST90199680	3-hydroxyoctanoate levels
GCST90199681	2-hydroxyoctanoate levels
GCST90199682	Homocitrulline levels
GCST90199683	Indoleacetate levels
GCST90199684	1-linoleoylglycerol (18:2) levels
GCST90199685	2-linoleoylglycerol (18:2) levels
GCST90199686	Indolepropionate levels
GCST90199687	Threonate levels
GCST90199688	N-acetylglycine levels
GCST90199689	Glycolithocholate levels
GCST90199690	EDTA levels
GCST90199691	1-methylhistidine levels
GCST90199692	Citramalate levels
GCST90199693	3-hydroxydecanoate levels
GCST90199694	1,3-dimethylurate levels
GCST90199695	Galactonate levels
GCST90199696	Trigonelline levels
GCST90199697	Dodecanedioate levels
GCST90199698	Isobutyrylcarnitine (c4) levels
GCST90199699	3-methylxanthine levels
GCST90199700	3-hydroxylaurate levels
GCST90199701	Pyridoxate levels
GCST90199702	5-hydroxyhexanoate levels
GCST90199703	Gamma-glutamylvaline levels
GCST90199704	3-hydroxysebacate levels
GCST90199705	Propionylglycine levels
GCST90199706	Butyrylglycine levels
GCST90199707	Pro-hydroxy-pro levels
GCST90199708	Propionylcarnitine (c3) levels
GCST90199709	Adrenate (22:4n6) levels
GCST90199710	Docosatrienoate (22:3n3) levels
GCST90199711	Docosadienoate (22:2n6) levels
GCST90199712	3-carboxy-4-methyl-5-propyl-2-furanpropanoate (cmpf) levels
GCST90199713	Docosapentaenoate n3 DPA; 22:5n3 levels
GCST90199714	3-hydroxy-2-ethylpropionate levels
GCST90199715	Myristoleate (14:1n5) levels
GCST90199716	10-undecenoate (11:1n1) levels
GCST90199717	1-methyl-4-imidazoleacetate levels
GCST90199718	Sebacate (C10-DC) levels
GCST90199719	Tauro-beta-muricholate levels
GCST90199720	Octanoylcarnitine (c8) levels
GCST90199721	Stearidonate (18:4n3) levels
GCST90199722	Decanoylcarnitine (C10) levels
GCST90199723	5-dodecenoate (12:1n7) levels
GCST90199724	N-acetylisoleucine levels
GCST90199725	Campesterol levels
GCST90199726	N-acetylthreonine levels
GCST90199727	1-oleoyl-GPC (18:1) levels
GCST90199728	10-nonadecenoate (19:1n9) levels
GCST90199729	Piperine levels
GCST90199730	Carnitine C14 levels
GCST90199731	10-heptadecenoate (17:1n7) levels
GCST90199732	1-stearoyl-gpc (18:0) levels
GCST90199733	1-palmitoyl-GPC (16:0) levels
GCST90199734	Hyocholate levels
GCST90199735	N-acetylhistidine levels
GCST90199736	Alpha-hydroxyisovalerate levels
GCST90199737	N-acetylproline levels
GCST90199738	Stachydrine levels
GCST90199739	Salicyluric glucuronide levels
GCST90199740	P-cresol sulfate levels
GCST90199741	Gamma-glutamylglycine levels
GCST90199742	1-linoleoyl-gpc (18:2) levels
GCST90199743	Stearoylcarnitine levels
GCST90199744	Eicosenoate (20:1) levels
GCST90199745	Aconitate [cis or trans] levels
GCST90199746	Erythronate levels
GCST90199747	Isovalerylcarnitine (C5) levels
GCST90199748	Linolenate [alpha or gamma; (18:3n3 or 6)] levels
GCST90199749	Gamma-glutamylthreonine levels
GCST90199750	Laurylcarnitine levels
GCST90199751	Gamma-glutamylmethionine levels
GCST90199752	Epiandrosterone sulfate levels
GCST90199753	Gamma-glutamyltryptophan levels
GCST90199754	7-methylxanthine levels
GCST90199755	3,7-dimethylurate levels
GCST90199756	1,7-dimethyluric acid levels
GCST90199757	1,3,7-trimethylurate levels
GCST90199758	N4-acetylcytidine levels
GCST90199759	Indolebutyrate levels
GCST90199760	5-acetylamino-6-amino-3-methyluracil levels
GCST90199761	N1-methylinosine levels
GCST90199762	N6-carbamoylthreonyladenosine levels
GCST90199763	1-methylxanthine levels
GCST90199764	N2,n2-dimethylguanosine levels
GCST90199765	4-hydroxyhippurate levels
GCST90199766	3-(3-amino-3-carboxypropyl)uridine levels
GCST90199767	5,6-dihydrouridine levels
GCST90199768	Phenylacetylglutamine levels
GCST90199769	3-hydroxydodecanedioate levels
GCST90199770	1-arachidonylglycerol (20:4) levels
GCST90199771	7-methylguanine levels
GCST90199772	1-stearoyl-GPE (18:0) levels
GCST90199773	Phenol sulfate levels
GCST90199774	Oleoylcarnitine levels
GCST90199775	Gamma-glutamylisoleucine levels
GCST90199776	Malonylcarnitine levels
GCST90199777	1-palmitoleoyl-GPC (16:1) levels
GCST90199778	N-methyl-2-pyridone-5-carboxamide levels
GCST90199779	Gamma-glutamyl-2-aminobutyrate levels
GCST90199780	1-stearoyl-GPG (18:0) levels
GCST90199781	Hexanoylglycine levels
GCST90199782	Glutamine degradant levels
GCST90199783	5-methyluridine (ribothymidine) levels
GCST90199784	Cysteine-glutathione disulfide levels
GCST90199785	Isovalerylglycine levels
GCST90199786	2-hydroxy-3-methylvalerate levels
GCST90199787	Homostachydrine levels
GCST90199788	1-arachidonoyl-gpc (20:4n6) levels
GCST90199789	2-palmitoyl-GPC (16:0) levels
GCST90199790	2-palmitoleoyl-GPC (16:1) levels
GCST90199791	1-arachidonoyl-GPE (20:4n6) levels
GCST90199792	1-palmitoyl-GPE (16:0) levels
GCST90199793	1-linoleoyl-GPE (18:2) levels
GCST90199794	1-oleoyl-GPE (18:1) levels
GCST90199795	2-hydroxypalmitate levels
GCST90199796	Docosapentaenoate (n6 DPA; 22:5n6) levels
GCST90199797	Gulonate levels
GCST90199798	Isobutyrylglycine levels
GCST90199799	Glutarylcarnitine (c5-dc) levels
GCST90199800	Carnitine C5:1 levels
GCST90199801	Hydroquinone sulfate levels
GCST90199802	Beta-hydroxyisovaleroylcarnitine levels
GCST90199803	Catechol sulfate levels
GCST90199804	7-alpha-hydroxy-3-oxo-4-cholestenoate (7-hoca) levels
GCST90199805	Octadecanedioate levels
GCST90199806	Tetradecanedioate (C14-DC) levels
GCST90199807	Hexadecanedioate (C16-DC) levels
GCST90199808	Glycerophosphoethanolamine levels
GCST90199809	Taurolithocholate 3-sulfate levels
GCST90199810	1-palmitoyl-GPI (16:0) levels
GCST90199811	Glycolithocholate sulfate levels
GCST90199812	3-(3-hydroxyphenyl)propionate levels
GCST90199813	Deoxycarnitine levels
GCST90199814	Alpha-hydroxycaproate levels
GCST90199815	1-ribosyl-imidazoleacetate levels
GCST90199816	3,4-dihydroxybutyrate levels
GCST90199817	Indoleacetylglutamine levels
GCST90199818	Mannitol/sorbitol levels
GCST90199819	Tryptophan betaine levels
GCST90199820	Dihomo-linolenate (20:3n3 or n6) levels
GCST90199821	1-linoleoyl-GPI (18:2) levels
GCST90199822	1-oleoyl-GPI (18:1) levels
GCST90199823	O-cresol sulfate levels
GCST90199824	4-vinylphenol sulfate levels
GCST90199825	Pyrraline levels
GCST90199826	N6-acetyllysine levels
GCST90199827	Thymol sulfate levels
GCST90199828	N-acetylserine levels
GCST90199829	3-methyladipate levels
GCST90199830	4-ethylphenylsulfate levels
GCST90199831	1-stearoyl-2-oleoyl-GPE (18:0/18:1) levels
GCST90199832	Dimethylarginine (sdma + adma) levels
GCST90199833	Hexanoylglutamine levels
GCST90199834	Gamma-glutamylalanine levels
GCST90199835	5alpha-androstan-3beta,17beta-diol disulfate levels
GCST90199836	N-methylproline levels
GCST90199837	Carotenoid levels (cryptoxanthin)
GCST90199838	5alpha-pregnan-3beta,20alpha-diol disulfate levels
GCST90199839	Taurocholenate sulfate levels
GCST90199840	Pregnenediol disulfate (C21H34O8S2) levels
GCST90199841	Glycocholenate sulfate levels
GCST90199842	Androstenediol (3beta,17beta) disulfate (1) levels
GCST90199843	Chiro-inositol levels
GCST90199844	1-palmitoyl-2-linoleoyl-GPE (16:0/18:2) levels
GCST90199845	Sphinganine-1-phosphate levels
GCST90199846	Glycosyl-N-stearoyl-sphingosine (d18:1/18:0) levels
GCST90199847	4-allylphenol sulfate levels
GCST90199848	Succinylcarnitine levels
GCST90199849	21-hydroxypregnenolone disulfate levels
GCST90199850	5alpha-androstan-3alpha,17alpha-diol monosulfate levels
GCST90199851	Androstenediol (3beta,17beta) disulfate (2) levels
GCST90199852	5alpha-androstan-3beta,17alpha-diol disulfate levels
GCST90199853	5alpha-pregnan-3beta,20beta-diol monosulfate (1) levels
GCST90199854	5alpha-pregnan-3beta,20alpha-diol monosulfate (2) levels
GCST90199855	5alpha-androstan-3beta,17beta-diol monosulfate (2) levels
GCST90199856	Androstenediol (3alpha, 17alpha) monosulfate (3) levels
GCST90199857	5alpha-pregnan-diol disulfate levels
GCST90199858	5alpha-androstan-3alpha,17beta-diol monosulfate (1) levels
GCST90199859	5alpha-androstan-3alpha,17beta-diol disulfate levels
GCST90199860	Andro steroid monosulfate C19H28O6S (1) levels
GCST90199861	Pregnenediol sulfate (C21H34O5S) levels
GCST90199862	4-hydroxycoumarin levels
GCST90199863	16a-hydroxy DHEA 3-sulfate levels
GCST90199864	Gamma-CEHC levels
GCST90199865	2-hydroxyglutarate levels
GCST90199866	N-acetyl-beta-alanine levels
GCST90199867	Tridecenedioate (C13:1-DC) levels
GCST90199868	N-acetyl-3-methylhistidine levels
GCST90199869	2-hydroxyhippurate levels
GCST90199870	4-cholesten-3-one levels
GCST90199871	Androstenediol (3beta,17beta) monosulfate (2) levels
GCST90199872	Androstenediol (3beta,17beta) monosulfate (1) levels
GCST90199873	Pregnenolone sulfate levels
GCST90199874	S-methylmethionine levels
GCST90199875	13-HODE + 9-HODE levels
GCST90199876	Palmitoyl sphingomyelin (d18:1/16:0) levels
GCST90199877	Indole-3-carboxylate levels
GCST90199878	Sphingomyelin (d18:1/18:1, d18:2/18:0) levels
GCST90199879	Ergothioneine levels
GCST90199880	Cis-4-decenoylcarnitine (C10:1) levels
GCST90199881	5-(galactosylhydroxy)-L-lysine levels
GCST90199882	2s,3R-dihydroxybutyrate levels
GCST90199883	Cysteinylglycine disulfide levels
GCST90199884	2,3-dihydroxyisovalerate levels
GCST90199885	Alpha-ketoglutaramate levels
GCST90199886	3-methylglutaconate levels
GCST90199887	(16 or 17)-methylstearate (a19:0 or i19:0) levels
GCST90199888	Cinnamoylglycine levels
GCST90199889	2R,3R-dihydroxybutyrate levels
GCST90199890	4-hydroxyglutamate levels
GCST90199891	S-methylcysteine levels
GCST90199892	Isoursodeoxycholate levels
GCST90199893	Cis-4-decenoate (10:1n6) levels
GCST90199894	4-oxo-retinoic acid levels
GCST90199895	1-lignoceroyl-GPC (24:0) levels
GCST90199896	Sulfate levels
GCST90199897	4-hydroxy-2-oxoglutaric acid levels
GCST90199898	Glycoursodeoxycholate levels
GCST90199899	1-(1-enyl-palmitoyl)-GPC (p-16:0) levels
GCST90199900	Argininate levels
GCST90199901	1-methyl-5-imidazoleacetate levels
GCST90199902	Hydantoin-5-propionate levels
GCST90199903	2-oxoarginine levels
GCST90199904	Pantoate levels
GCST90199905	Formiminoglutamate levels
GCST90199906	1-(1-enyl-palmitoyl)-GPE (p-16:0) levels
GCST90199907	S-methylcysteine sulfoxide levels
GCST90199908	2-o-methylascorbic acid levels
GCST90199909	Eicosanedioate (C20-DC) levels
GCST90199910	1-(1-enyl-stearoyl)-GPE (p-18:0) levels
GCST90199911	Beta-citrylglutamate levels
GCST90199912	N-oleoyltaurine levels
GCST90199913	Docosadioate (C22-DC) levels
GCST90199914	Oleoyl-linoleoyl-glycerol (18:1/18:2) [2] levels
GCST90199915	Imidazole propionate levels
GCST90199916	Carnitine C18:2 levels
GCST90199917	Pregnanediol-3-glucuronide levels
GCST90199918	Carboxyethyl-gaba levels
GCST90199919	Alliin levels
GCST90199920	Trimethylamine n-oxide levels
GCST90199921	Dihydroferulate levels
GCST90199922	Prolylglycine levels
GCST90199923	N-palmitoylglycine levels
GCST90199924	N-methyltaurine levels
GCST90199925	Succinimide levels
GCST90199926	N-acetylcarnosine levels
GCST90199927	Histidine betaine (hercynine) levels
GCST90199928	2-stearoyl-GPE (18:0) levels
GCST90199929	Margaroylcarnitine (C17) levels
GCST90199930	(R)-3-hydroxybutyrylcarnitine levels
GCST90199931	Lanthionine levels
GCST90199932	Mannonate levels
GCST90199933	3b-hydroxy-5-cholenoic acid levels
GCST90199934	2-hydroxydecanoate levels
GCST90199935	Glycohyocholate levels
GCST90199936	3-methyl catechol sulfate (2) levels
GCST90199937	2-aminooctanoate levels
GCST90199938	3-methyl catechol sulfate (1) levels
GCST90199939	4-methylcatechol sulfate levels
GCST90199940	Guaiacol sulfate levels
GCST90199941	Gamma-CEHC glucuronide levels
GCST90199942	Dimethyl sulfone levels
GCST90199943	2-piperidinone levels
GCST90199944	Indolin-2-one levels
GCST90199945	Sphingomyelin (d18:1/14:0, d16:1/16:0) levels
GCST90199946	3-acetylphenol sulfate levels
GCST90199947	Sphingomyelin (d18:2/16:0, d18:1/16:1) levels
GCST90199948	S-allylcysteine levels
GCST90199949	6-oxopiperidine-2-carboxylate levels
GCST90199950	2-aminophenol sulfate levels
GCST90199951	N-acetylalliin levels
GCST90199952	2-aminoheptanoate levels
GCST90199953	3-methoxytyramine sulfate levels
GCST90199954	N2,N5-diacetylornithine levels
GCST90199955	Ferulic acid 4-sulfate levels
GCST90199956	1H-indole-7-acetic acid levels
GCST90199957	3-(3-hydroxyphenyl)propionate sulfate levels
GCST90199958	1-linolenoyl-GPC (18:3) levels
GCST90199959	O-sulfo-l-tyrosine levels
GCST90199960	N-formylanthranilic acid levels
GCST90199961	Methionine sulfone levels
GCST90199962	Acisoga levels
GCST90199963	17alpha-hydroxypregnanolone glucuronide levels
GCST90199964	Etiocholanolone glucuronide levels
GCST90199965	Fructosyllysine levels
GCST90199966	1-(1-enyl-oleoyl)-GPE (p-18:1) levels
GCST90199967	N-acetyltaurine levels
GCST90199968	1-palmitoyl-GPG (16:0) levels
GCST90199969	1-oleoyl-GPG (18:1) levels
GCST90199970	Octadecenedioylcarnitine (C18:1-DC) levels
GCST90199971	3-methylglutarylcarnitine (2) levels
GCST90199972	Sphingomyelin (d18:1/24:1, d18:2/24:0) levels
GCST90199973	Methyl glucopyranoside (alpha + beta) levels
GCST90199974	9-hydroxystearate levels
GCST90199975	Sphingomyelin (d18:2/14:0, d18:1/14:1) levels
GCST90199976	1-dihomo-linolenylglycerol (20:3) levels
GCST90199977	4-hydroxychlorothalonil levels
GCST90199978	Vanillactate levels
GCST90199979	Carnitine C14:1 levels
GCST90199980	N-formylphenylalanine levels
GCST90199981	2-acetamidophenol sulfate levels
GCST90199982	4-vinylguaiacol sulfate levels
GCST90199983	5alpha-androstan-3alpha,17beta-diol monosulfate (2) levels
GCST90199984	Vanillic alcohol sulfate levels
GCST90199985	Methyl-4-hydroxybenzoate sulfate levels
GCST90199986	Eugenol sulfate levels
GCST90199987	2-methoxyresorcinol sulfate levels
GCST90199988	Tyramine O-sulfate levels
GCST90199989	4-methylguaiacol sulfate levels
GCST90199990	3-hydroxypyridine sulfate levels
GCST90199991	Arabonate/xylonate levels
GCST90199992	Octadecanedioylcarnitine (C18-DC) levels
GCST90199993	Phenylacetylcarnitine levels
GCST90199994	Ethylparaben sulfate levels
GCST90199995	Sphingomyelin (d18:1/20:2, d18:2/20:1, d16:1/22:2) levels
GCST90199996	Sphingomyelin (d18:1/20:1, d18:2/20:0) levels
GCST90199997	Behenoyl sphingomyelin (d18:1/22:0) levels
GCST90199998	Propyl 4-hydroxybenzoate sulfate levels
GCST90199999	4-methoxyphenol sulfate levels
GCST90200000	Umbelliferone sulfate levels
GCST90200001	Sphingomyelin (d18:1/20:0, d16:1/22:0) levels
GCST90200002	6-hydroxyindole sulfate levels
GCST90200003	P-cresol glucuronide levels
GCST90200004	N-carbamoylalanine levels
GCST90200005	Citraconate/glutaconate levels
GCST90200006	1,2,3-benzenetriol sulfate (2) levels
GCST90200007	3-methoxycatechol sulfate (2) levels
GCST90200008	C-glycosyltryptophan levels
GCST90200009	3-methoxycatechol sulfate (1) levels
GCST90200010	Sphingomyelin (d18:1/22:1, d18:2/22:0, d16:1/24:1) levels
GCST90200011	Arabitol/xylitol levels
GCST90200012	3-hydroxyhexanoate levels
GCST90200013	Sphingomyelin (d18:1/22:2, d18:2/22:1, d16:1/24:2) levels
GCST90200014	3beta-hydroxy-5-cholestenoate levels
GCST90200015	N-acetylkynurenine (2) levels
GCST90200016	Dopamine 4-sulfate levels
GCST90200017	Sphingomyelin (d17:1/16:0, d18:1/15:0, d16:1/17:0) levels
GCST90200018	Adipoylcarnitine (C6-DC) levels
GCST90200019	Dopamine 3-o-sulfate levels
GCST90200020	Lignoceroyl sphingomyelin (d18:1/24:0) levels
GCST90200021	N-acetylglucosamine/n-acetylgalactosamine levels
GCST90200022	Glycochenodeoxycholate 3-sulfate levels
GCST90200023	Trans 3,4-methyleneheptanoate levels
GCST90200024	Taurodeoxycholic acid 3-sulfate levels
GCST90200025	Phenol glucuronide levels
GCST90200026	Glycodeoxycholate 3-sulfate levels
GCST90200027	4-hydroxyphenylacetoylcarnitine levels
GCST90200028	1-stearoyl-2-oleoyl-gpc (18:0/18:1) levels
GCST90200029	Linoleoyl ethanolamide levels
GCST90200030	1,2-dilinoleoyl-GPC (18:2/18:2) levels
GCST90200031	Nonanoylcarnitine (C9) levels
GCST90200032	2-hydroxybutyrate/2-hydroxyisobutyrate levels
GCST90200033	Sphingomyelin (d18:2/23:0, d18:1/23:1, d17:1/24:1) levels
GCST90200034	Tricosanoyl sphingomyelin (d18:1/23:0) levels
GCST90200035	Palmitoyl dihydrosphingomyelin (d18:0/16:0) levels
GCST90200036	1-palmitoleoylglycerol (16:1) levels
GCST90200037	1-stearoyl-2-linoleoyl-gpc (18:0/18:2) levels
GCST90200038	1-palmitoyl-2-palmitoleoyl-gpc (16:0/16:1) levels
GCST90200039	1-stearoyl-2-linoleoyl-GPE (18:0/18:2) levels
GCST90200040	Sphingomyelin (d18:2/24:1, d18:1/24:2) levels
GCST90200041	1-palmitoyl-2-stearoyl-gpc (16:0/18:0) levels
GCST90200042	Oleate/vaccenate (18:1) levels
GCST90200043	1-palmitoyl-2-docosahexaenoyl-gpc (16:0/22:6) levels
GCST90200044	1-(1-enyl-stearoyl)-2-oleoyl-GPE (p-18:0/18:1) levels
GCST90200045	1-stearoyl-2-arachidonoyl-GPE (18:0/20:4) levels
GCST90200046	1-stearoyl-2-docosahexaenoyl-gpc (18:0/22:6) levels
GCST90200047	Sphingomyelin (d18:1/17:0, d17:1/18:0, d19:1/16:0) levels
GCST90200048	1-(1-enyl-palmitoyl)-2-arachidonoyl-GPE (p-16:0/20:4) levels
GCST90200049	Myristoyl dihydrosphingomyelin (d18:0/14:0) levels
GCST90200050	5-hydroxyindole sulfate levels
GCST90200051	1-palmitoyl-2-dihomo-linolenoyl-GPC (16:0/20:3n3 or 6) levels
GCST90200052	1-(1-enyl-palmitoyl)-2-arachidonoyl-gpc (p-16:0/20:4) levels
GCST90200053	Sphingomyelin (d18:1/21:0, d17:1/22:0, d16:1/23:0) levels
GCST90200054	1-palmitoyl-2-arachidonoyl-GPE (16:0/20:4) levels
GCST90200055	Lactosyl-N-palmitoyl-sphingosine (d18:1/16:0) levels
GCST90200056	Sphingomyelin (d18:0/18:0, d19:0/17:0) levels
GCST90200057	1-(1-enyl-palmitoyl)-2-oleoyl-gpc (p-16:0/18:1) levels
GCST90200058	1-(1-enyl-stearoyl)-2-arachidonoyl-GPE (p-18:0/20:4) levels
GCST90200059	Behenoyl dihydrosphingomyelin (d18:0/22:0) levels
GCST90200060	1-(1-enyl-palmitoyl)-2-linoleoyl-GPC (p-16:0/18:2) levels
GCST90200061	1-(1-enyl-palmitoyl)-2-oleoyl-GPE (p-16:0/18:1) levels
GCST90200062	1-palmitoyl-2-arachidonoyl-GPI (16:0/20:4) levels
GCST90200063	1-palmitoyl-2-docosahexaenoyl-GPE (16:0/22:6) levels
GCST90200064	N-palmitoyl-sphinganine (d18:0/16:0) levels
GCST90200065	1-stearoyl-2-docosahexaenoyl-GPE (18:0/22:6) levels
GCST90200066	Gamma-tocopherol/beta-tocopherol levels
GCST90200067	1-stearoyl-2-linoleoyl-GPI (18:0/18:2) levels
GCST90200068	1,2-dilinoleoyl-GPE (18:2/18:2) levels
GCST90200069	Phenylacetylglutamate levels
GCST90200070	1-(1-enyl-palmitoyl)-2-palmitoleoyl-GPC (P-16:0/16:1) levels
GCST90200071	Palmitoylcholine levels
GCST90200072	Thioproline levels
GCST90200073	1-linoleoyl-2-arachidonoyl-GPC (18:2/20:4n6) levels
GCST90200074	1-linoleoyl-GPG (18:2) levels
GCST90200075	1-(1-enyl-palmitoyl)-2-linoleoyl-GPE (p-16:0/18:2) levels
GCST90200076	1-(1-enyl-stearoyl)-2-linoleoyl-GPE (p-18:0/18:2) levels
GCST90200077	1-stearoyl-2-oleoyl-GPI (18:0/18:1) levels
GCST90200078	1-myristoyl-2-arachidonoyl-GPC (14:0/20:4) levels
GCST90200079	1-oleoyl-2-arachidonoyl-GPE (18:1/20:4) levels
GCST90200080	1-palmitoyl-2-oleoyl-GPI (16:0/18:1) levels
GCST90200081	1-oleoyl-2-docosahexaenoyl-GPC (18:1/22:6) levels
GCST90200082	1-oleoyl-2-linoleoyl-GPE (18:1/18:2) levels
GCST90200083	1-(1-enyl-palmitoyl)-2-palmitoyl-GPC (P-16:0/16:0) levels
GCST90200084	Oleoylcholine levels
GCST90200085	Glycosyl-N-palmitoyl-sphingosine (d18:1/16:0) levels
GCST90200086	Arachidonoylcholine levels
GCST90200087	2-methylserine levels
GCST90200088	(S)-3-hydroxybutyrylcarnitine levels
GCST90200089	Methylsuccinoylcarnitine levels
GCST90200090	Dihomo-linolenoyl-choline levels
GCST90200091	Docosahexaenoylcholine levels
GCST90200092	Glycocholate glucuronide (1) levels
GCST90200093	Caffeic acid sulfate levels
GCST90200094	Ascorbic acid 2-sulfate levels
GCST90200095	1-linoleoyl-2-linolenoyl-GPC (18:2/18:3) levels
GCST90200096	Catechol glucuronide levels
GCST90200097	Furaneol sulfate levels
GCST90200098	Ceramide (d18:1/24:1) levels
GCST90200099	N-oleoylserine levels
GCST90200100	Perfluorooctanesulfonate (PFOS) levels
GCST90200101	Pimeloylcarnitine/3-methyladipoylcarnitine (C7-DC) levels
GCST90200102	1-palmitoleoyl-2-linolenoyl-GPC (16:1/18:3) levels
GCST90200103	Linoleoyl-arachidonoyl-glycerol (18:2/20:4) [1] levels
GCST90200104	Hexadecadienoate (16:2n6) levels
GCST90200105	Glycosyl-N-behenoyl-sphingadienine (d18:2/22:0) levels
GCST90200106	4-hydroxyphenylacetylglutamine levels
GCST90200107	Gamma-glutamyl-alpha-lysine levels
GCST90200108	N-palmitoyl-sphingadienine (d18:2/16:0) levels
GCST90200109	Linoleoyl-arachidonoyl-glycerol (18:2/20:4) [2] levels
GCST90200110	Palmitoleoylcarnitine (C16:1) levels
GCST90200111	N-stearoyl-sphingadienine (d18:2/18:0) levels
GCST90200112	2,3-dihydroxy-2-methylbutyrate levels
GCST90200113	Stearoylcholine levels
GCST90200114	Glycosyl-N-tricosanoyl-sphingadienine (d18:2/23:0) levels
GCST90200115	N-palmitoyl-heptadecasphingosine (d17:1/16:0) levels
GCST90200116	Ceramide (d18:1/14:0, d16:1/16:0) levels
GCST90200117	Glycosyl-N-(2-hydroxynervonoyl)-sphingosine (d18:1/24:1(2OH)) levels
GCST90200118	Glycosyl ceramide (d18:2/24:1, d18:1/24:2) levels
GCST90200119	Glycosyl ceramide (d18:1/23:1, d17:1/24:1) levels
GCST90200120	Sphingadienine levels
GCST90200121	Ceramide (d18:1/17:0, d17:1/18:0) levels
GCST90200122	Nisinate (24:6n3) levels
GCST90200123	Sphingomyelin (d18:0/20:0, d16:0/22:0) levels
GCST90200124	Sphingomyelin (d18:2/24:2) levels
GCST90200125	Sphingomyelin (d17:2/16:0, d18:2/15:0) levels
GCST90200126	Sphingomyelin (d18:2/23:1) levels
GCST90200127	Behenoylcarnitine (C22) levels
GCST90200128	Sphingomyelin (d18:2/18:1) levels
GCST90200129	Sphingomyelin (d18:2/21:0, d16:2/23:0) levels
GCST90200130	Linoleoylcholine levels
GCST90200131	Sphingomyelin (d18:1/19:0, d19:1/18:0) levels
GCST90200132	Linolenoylcarnitine (C18:3) levels
GCST90200133	Heneicosapentaenoate (21:5n3) levels
GCST90200134	Sphingomyelin (d18:1/25:0, d19:0/24:1, d20:1/23:0, d19:1/24:0) levels
GCST90200135	Arachidoylcarnitine (C20) levels
GCST90200136	Cerotoylcarnitine (C26) levels
GCST90200137	Lignoceroylcarnitine (C24) levels
GCST90200138	Docosatrienoate (22:3n6) levels
GCST90200139	Dihomo-linolenoylcarnitine (C20:3n3 or 6) levels
GCST90200140	Carotene diol (2) levels
GCST90200141	Ethyl alpha-glucopyranoside levels
GCST90200142	Carotene diol (1) levels
GCST90200143	Nervonoylcarnitine (C24:1) levels
GCST90200144	Dihomo-linoleoylcarnitine (C20:2) levels
GCST90200145	Glycosyl ceramide (d18:1/20:0, d16:1/22:0) levels
GCST90200146	Docosahexaenoylcarnitine (C22:6) levels
GCST90200147	N,N,N-trimethyl-5-aminovalerate levels
GCST90200148	Eicosenoylcarnitine (C20:1) levels
GCST90200149	Ximenoylcarnitine (C26:1) levels
GCST90200150	Arachidonoylcarnitine (C20:4) levels
GCST90200151	5-dodecenoylcarnitine (C12:1) levels
GCST90200152	2-butenoylglycine levels
GCST90200153	(N(1) + N(8))-acetylspermidine levels
GCST90200154	Hydroxy-cmpf levels
GCST90200155	2-furoylcarnitine levels
GCST90200156	Cortolone glucuronide (1) levels
GCST90200157	Carotene diol (3) levels
GCST90200158	3-hydroxyoleoylcarnitine levels
GCST90200159	Dodecenedioate (C12:1-DC) levels
GCST90200160	Trans-2-hexenoylglycine levels
GCST90200161	2-hydroxyarachidate levels
GCST90200162	3-hydroxyphenylacetoylglutamine levels
GCST90200163	Heptenedioate (C7:1-DC) levels
GCST90200164	Hexadecenedioate (C16:1-DC) levels
GCST90200165	Octadecenedioate (C18:1-DC) levels
GCST90200166	Dihydroferulic acid sulfate levels
GCST90200167	Glutamine conjugate of C7H12O2 levels
GCST90200168	Hydroxyasparagine levels
GCST90200169	Sphingomyelin (d17:1/14:0, d16:1/15:0) levels
GCST90200170	Octadecadienedioate (C18:2-DC) levels
GCST90200171	Perfluorooctanoate (PFOA) levels
GCST90200172	3-carboxy-4-methyl-5-pentyl-2-furanpropionate (3-CMPFP) levels
GCST90200173	Glutamine conjugate of C6H10O2 (2) levels
GCST90200174	3-hydroxybutyroylglycine levels
GCST90200175	Glycine conjugate of C10H14O2 (1) levels
GCST90200176	Glutamine conjugate of C6H10O2 (1) levels
GCST90200177	N-methylhydroxyproline levels
GCST90200178	Glucuronide of C10H18O2 (7) levels
GCST90200179	Glyco-beta-muricholate levels
GCST90200180	Glucuronide of C12H22O4 (1) levels
GCST90200181	N,n,n-trimethyl-alanylproline betaine (tmap) levels
GCST90200182	Glycine conjugate of C10H12O2 levels
GCST90200183	N-acetyl-2-aminooctanoate levels
GCST90200184	3-formylindole levels
GCST90200185	Gamma-glutamylcitrulline levels
GCST90200186	8-methoxykynurenate levels
GCST90200187	Tetradecadienoate (14:2) levels
GCST90200188	3-amino-2-piperidone levels
GCST90200189	Glucuronide of piperine metabolite C17H21NO3 (3) levels
GCST90200190	Dodecadienoate (12:2) levels
GCST90200191	N-lactoyl tyrosine levels
GCST90200192	N,N-dimethylalanine levels
GCST90200193	Ethyl beta-glucopyranoside levels
GCST90200194	N-lactoyl phenylalanine levels
GCST90200195	N-acetyl-isoputreanine levels
GCST90200196	2,2'-Methylenebis(6-tert-butyl-p-cresol) levels
GCST90200197	N-lactoyl isoleucine levels
GCST90200198	2-hydroxysebacate levels
GCST90200199	Ascorbic acid 3-sulfate levels
GCST90200200	N-lactoyl valine levels
GCST90200201	6-bromotryptophan levels
GCST90200202	Delta-CEHC levels
GCST90200203	Indoleacetoylcarnitine levels
GCST90200204	N-acetyl leucine levels
GCST90200205	3-indoleglyoxylic acid levels
GCST90200206	Sulfate of piperine metabolite C18H21NO3 (1) levels
GCST90200207	Methyl vanillate sulfate levels
GCST90200208	Glucuronide of piperine metabolite C17H21NO3 (4) levels
GCST90200209	Sulfate of piperine metabolite C16H19NO3 (3) levels
GCST90200210	Sulfate of piperine metabolite C16H19NO3 (2) levels
GCST90200211	3-hydroxypyridine glucuronide levels
GCST90200212	Glucuronide of piperine metabolite C17H21NO3 (5) levels
GCST90200213	2-naphthol sulfate levels
GCST90200214	11beta-hydroxyandrosterone glucuronide levels
GCST90200215	4-ethylcatechol sulfate levels
GCST90200216	Sulfate of piperine metabolite C18H21NO3 (3) levels
GCST90200217	(2,4 or 2,5)-dimethylphenol sulfate levels
GCST90200218	11beta-hydroxyetiocholanolone glucuronide levels
GCST90200219	Cholic acid glucuronide levels
GCST90200220	4-allylcatechol sulfate levels
GCST90200221	Glycoursodeoxycholic acid sulfate (1) levels
GCST90200222	Dihydrocaffeate sulfate (2) levels
GCST90200223	4-methylhexanoylglutamine levels
GCST90200224	2-ketocaprylate levels
GCST90200225	3-hydroxy-2-methylpyridine sulfate levels
GCST90200226	5-hydroxy-2-methylpyridine sulfate levels
GCST90200227	3-ethylcatechol sulfate (2) levels
GCST90200228	3-hydroxyhexanoylcarnitine (1) levels
GCST90200229	2,6-dihydroxybenzoic acid levels
GCST90200230	3-ethylcatechol sulfate (1) levels
GCST90200231	Lithocholate sulfate (1) levels
GCST90200232	4-acetylcatechol sulfate (1) levels
GCST90200233	2,3-dihydroxy-5-methylthio-4-pentenoate (dmtpa) levels
GCST90200234	Picolinoylglycine levels
GCST90200235	Succinoyltaurine levels
GCST90200236	Undecenoylcarnitine (C11:1) levels
GCST90200237	Palmitoyl-sphingosine-phosphoethanolamine (d18:1/16:0) levels
GCST90200238	Pregnenetriol disulfate levels
GCST90200239	Tetradecadienedioate (C14:2-DC) levels
GCST90200240	Hydroxy-N6,N6,N6-trimethyllysine levels
GCST90200241	Pregnenetriol sulfate levels
GCST90200242	Taurochenodeoxycholic acid 3-sulfate levels
GCST90200243	Hydroxypalmitoyl sphingomyelin (d18:1/16:0(OH)) levels
GCST90200244	5-hydroxymethyl-2-furoylcarnitine levels
GCST90200245	Eicosenedioate (C20:1-DC) levels
GCST90200246	3-hydroxydecanoylcarnitine levels
GCST90200247	Levulinoylcarnitine levels
GCST90200248	Cis 3,4-methyleneheptanoate levels
GCST90200249	Branched-chain, straight-chain, or cyclopropyl 12:1 fatty acid levels
GCST90200250	Deoxycholic acid 12-sulfate levels
GCST90200251	Branched-chain, straight-chain, or cyclopropyl 10:1 fatty acid (1) levels
GCST90200252	3,5-dichloro-2,6-dihydroxybenzoic acid levels
GCST90200253	Vanillic acid glycine levels
GCST90200254	(S)-a-amino-omega-caprolactam levels
GCST90200255	3-bromo-5-chloro-2,6-dihydroxybenzoic acid levels
GCST90200256	Dibutyl sulfosuccinate levels
GCST90200257	Metabolonic lactone sulfate levels
GCST90200258	2-hydroxy-4-(methylthio)butanoic acid levels
GCST90200259	Pentose acid levels
GCST90200260	Branched chain 14:0 dicarboxylic acid levels
GCST90200261	S-carboxyethylcysteine levels
GCST90200262	N-succinyl-phenylalanine levels
GCST90200263	(2 or 3)-decenoate (10:1n7 or n8) levels
GCST90200264	Bilirubin degradation product, C17H20N2O5 (2) levels
GCST90200265	Bilirubin degradation product, C16H18N2O5 (4) levels
GCST90200266	Cis-3,4-methyleneheptanoylcarnitine levels
GCST90200267	Tetrahydrocortisol glucuronide levels
GCST90200268	N-acetyl-2-aminoadipate levels
GCST90200269	Bilirubin degradation product, C17H20N2O5 (1) levels
GCST90200270	2-methoxyhydroquinone sulfate (1) levels
GCST90200271	Bilirubin degradation product, C16H18N2O5 (3) levels
GCST90200272	3-hydroxyoctanoylcarnitine (1) levels
GCST90200273	2-methoxyhydroquinone sulfate (2) levels
GCST90200274	Cis-3,4-methyleneheptanoylglycine levels
GCST90200275	Bilirubin degradation product, C16H18N2O5 (2) levels
GCST90200276	2,4-di-tert-butylphenol levels
GCST90200277	Bilirubin degradation product, C16H18N2O5 (1) levels
GCST90200278	3-hydroxyoctanoylcarnitine (2) levels
GCST90200279	Pantothenate levels
GCST90200280	5-oxoproline levels
GCST90200281	Phosphoethanolamine levels
GCST90200282	Picolinate levels
GCST90200283	3-ureidopropionate levels
GCST90200284	Erucate (22:1n9) levels
GCST90200285	Eicosenedioate (C20:1-DC) levels
GCST90200286	Allantoin levels
GCST90200287	N-acetylvaline levels
GCST90200288	N-acetylleucine levels
GCST90200289	N-acetylmethionine levels
GCST90200290	Glycerate levels
GCST90200291	Sarcosine levels
GCST90200292	Trans-4-hydroxyproline levels
GCST90200293	Thyroxine levels
GCST90200294	Pipecolate levels
GCST90200295	Gamma-glutamyltyrosine levels
GCST90200296	Methyl indole-3-acetate levels
GCST90200297	Ursodeoxycholate levels
GCST90200298	3-hydroxy-3-methylglutarate levels
GCST90200299	Oleoyl ethanolamide levels
GCST90200300	4-hydroxyphenylpyruvate levels
GCST90200301	Gamma-glutamylglutamine levels
GCST90200302	Alpha-tocopherol levels
GCST90200303	N-acetyl-L-alanine levels
GCST90200304	Citrate levels
GCST90200305	2-aminobutyrate levels
GCST90200306	Butyrate/isobutyrate (4:0) levels
GCST90200307	Urate levels
GCST90200308	3-hydroxyisobutyrate levels
GCST90200309	Vanillylmandelate (VMA) levels
GCST90200310	3-aminoisobutyrate levels
GCST90200311	4-acetamidobutanoate levels
GCST90200312	2-hydroxystearate levels
GCST90200313	N1-methyladenosine levels
GCST90200314	N-acetylneuraminate levels
GCST90200315	Gamma-glutamylhistidine levels
GCST90200316	N-acetylglucosaminylasparagine levels
GCST90200317	Homovanillate (hva) levels
GCST90200318	Acetoacetate levels
GCST90200319	Cys-gly, oxidized levels
GCST90200320	Dihomo-linoleate (20:2n6) levels
GCST90200321	Cholate levels
GCST90200322	Beta-hydroxyisovalerate levels
GCST90200323	Creatine levels
GCST90200324	Anthranilate levels
GCST90200325	Glycerol levels
GCST90200326	Gamma-glutamylleucine levels
GCST90200327	Choline levels
GCST90200328	3-methoxytyrosine levels
GCST90200329	3-phosphoglycerate levels
GCST90200330	1-palmitoyl-2-linoleoyl-gpc (16:0/18:2) levels
GCST90200331	1-palmitoyl-2-oleoyl-GPE (16:0/18:1) levels
GCST90200332	1-palmitoyl-2-linoleoyl-GPI (16:0/18:2) levels
GCST90200333	Taurocholic acid levels
GCST90200334	Taurodeoxycholate levels
GCST90200335	Stearoyl sphingomyelin (d18:1/18:0) levels
GCST90200336	Ceramide (d18:1/16:0) levels
GCST90200337	Taurochenodeoxycholate levels
GCST90200338	4-hydroxyphenylacetate levels
GCST90200339	5,6-dihydrothymine levels
GCST90200340	1-palmitoyl-2-oleoyl-gpc (16:0/18:1) levels
GCST90200341	N-stearoyl-sphingosine (d18:1/18:0) levels
GCST90200342	Glycochenodeoxycholate levels
GCST90200343	N-formylmethionine levels
GCST90200344	N6,n6,n6-trimethyllysine levels
GCST90200345	S-adenosylhomocysteine (SAH) levels
GCST90200346	4-acetaminophen sulfate levels
GCST90200347	2-hydroxyhippurate (salicylurate) levels
GCST90200348	Quinolinate levels
GCST90200349	Eicosapentaenoate (EPA; 20:5n3) levels
GCST90200350	Laurate (12:0) levels
GCST90200351	N-acetylputrescine levels
GCST90200352	Methylsuccinate levels
GCST90200353	9,10-DiHOME levels
GCST90200354	Linoleate (18:2n6) levels
GCST90200355	Adenosine 5'-diphosphate (ADP) levels
GCST90200356	Adenosine 5'-monophosphate (AMP) levels
GCST90200357	Adenosine 3',5'-cyclic monophosphate (camp) levels
GCST90200358	Arachidonate (20:4n6) levels
GCST90200359	5-methylthioadenosine (mta) levels
GCST90200360	Cortisone levels
GCST90200361	Beta-alanine levels
GCST90200362	Succinate levels
GCST90200363	Phosphocholine levels
GCST90200364	Cysteinylglycine levels
GCST90200365	Phenylpyruvate levels
GCST90200366	Creatinine levels
GCST90200367	3-Hydroxybutyrate levels
GCST90200368	Cholesterol levels
GCST90200369	2-hydroxyphenylacetate levels
GCST90200370	Aspartate levels
GCST90200371	3-(4-hydroxyphenyl)lactate levels
GCST90200372	Arginine levels
GCST90200373	Gluconate levels
GCST90200374	Sphinganine levels
GCST90200375	Gamma-glutamylglutamate levels
GCST90200376	Flavin adenine dinucleotide (FAD) levels
GCST90200377	Histidine levels
GCST90200378	Cortisol levels (plasma)
GCST90200379	Hypotaurine levels
GCST90200380	Glutarate (C5-DC) levels
GCST90200381	S-1-pyrroline-5-carboxylate levels
GCST90200382	Cystine levels
GCST90200383	Cystathionine levels
GCST90200384	Guanidinoacetate levels
GCST90200385	Sphingosine levels
GCST90200386	Deoxycholate levels
GCST90200387	Glycocholate levels
GCST90200388	Palmitoleate (16:1n7) levels
GCST90200389	Leucine levels
GCST90200390	Stearate (18:0) levels
GCST90200391	Methionine levels
GCST90200392	Orotate levels
GCST90200393	Phosphate levels (UKB data field 30810)
GCST90200394	Inosine levels
GCST90200395	Inosine 5'-monophosphate (IMP) levels
GCST90200396	Phenylalanine levels
GCST90200397	Palmitate (16:0) levels
GCST90200398	Malate levels
GCST90200399	Isoleucine levels
GCST90200400	Nicotinamide levels
GCST90200401	Myo-inositol levels
GCST90200402	Lysine levels
GCST90200403	Citrulline levels
GCST90200404	Ornithine levels
GCST90200405	Retinol (Vitamin A) levels
GCST90200406	1-methylnicotinamide levels
GCST90200407	Uridine levels
GCST90200408	Plasma lactate levels
GCST90200409	Pristanate levels
GCST90200410	Phytanate levels
GCST90200411	Plasma free proline levels
GCST90200412	Glutamate levels
GCST90200413	2'-deoxyuridine levels
GCST90200414	Myristate (14:0) levels
GCST90200415	Serine levels
GCST90200416	Trans-urocanate levels
GCST90200417	Urea levels
GCST90200418	Pyridoxal levels
GCST90200419	Glutamine levels
GCST90200420	Taurine levels
GCST90200421	Salicylate levels
GCST90200422	Serotonin levels
GCST90200423	Spermidine levels
GCST90200424	Dimethylglycine levels
GCST90200425	Betaine levels
GCST90200426	Xylose levels
GCST90200427	Tyrosine levels
GCST90200428	Caprate (10:0) levels
GCST90200429	Cytidine levels
GCST90200430	Pyruvate levels
GCST90200431	Alanine levels
GCST90200432	Threonine levels
GCST90200433	Cytosine levels
GCST90200434	12,13-DiHOME levels
GCST90200435	Mannose levels
GCST90200436	Caffeine levels
GCST90200437	Fructose levels
GCST90200438	Alpha-ketobutyrate levels
GCST90200439	Cysteine levels
GCST90200440	Blood sugar levels
GCST90200441	Tryptophan levels
GCST90200442	Valine levels
GCST90200443	Pseudouridine levels
GCST90200444	Dihydroorotate levels
GCST90200445	Caprylate (8:0) levels
GCST90200446	Arachidate (20:0) levels
GCST90200447	Maltose levels in coronary artery disease
GCST90200448	N-stearoyl-sphinganine (d18:0/18:0) levels
GCST90200449	Sucrose levels
GCST90200450	Caproate (6:0) levels
GCST90200451	Nonadecanoate (19:0) levels
GCST90200452	Plasma free asparagine levels
GCST90200453	X-07765 levels
GCST90200454	Kynurenate levels
GCST90200455	Alpha-ketoglutarate levels
GCST90200456	X-11308 levels
GCST90200457	Pentadecanoate (15:0) levels
GCST90200458	X-11315 levels
GCST90200459	Margarate (17:0) levels
GCST90200460	X-11372 levels
GCST90200461	X-10458 levels
GCST90200462	X-11299 levels
GCST90200463	X-11478 levels
GCST90200464	X-11849 levels
GCST90200465	X-11787 levels
GCST90200466	X-11632 levels
GCST90200467	X-11852 levels
GCST90200468	X-11847 levels
GCST90200469	X-11483 levels
GCST90200470	X-11470 levels
GCST90200471	X-11381 levels
GCST90200472	X-11850 levels
GCST90200473	X-11795 levels
GCST90200474	X-11444 levels
GCST90200475	X-11858 levels
GCST90200476	X-11843 levels
GCST90200477	X-12127 levels
GCST90200478	X-12221 levels
GCST90200479	X-12283 levels
GCST90200480	X-12410 levels
GCST90200481	X-12104 levels
GCST90200482	X-12193 levels
GCST90200483	X-12216 levels
GCST90200484	X-12306 levels
GCST90200485	X-12100 levels
GCST90200486	X-12261 levels
GCST90200487	X-11880 levels
GCST90200488	X-12117 levels
GCST90200489	X-12407 levels
GCST90200490	X-12101 levels
GCST90200491	X-12026 levels
GCST90200492	X-12411 levels
GCST90200493	X-12013 levels
GCST90200494	X-12007 levels
GCST90200495	X-12462 levels
GCST90200496	X-12714 levels
GCST90200497	X-12740 levels
GCST90200498	X-12730 levels
GCST90200499	X-12701 levels
GCST90200500	X-12816 levels
GCST90200501	X-12731 levels
GCST90200502	X-12707 levels
GCST90200503	X-12729 levels
GCST90200504	X-12830 levels
GCST90200505	X-12818 levels
GCST90200506	X-12812 levels
GCST90200507	X-12822 levels
GCST90200508	X-12738 levels
GCST90200509	X-12544 levels
GCST90200510	X-12680 levels
GCST90200511	X-12906 levels
GCST90200512	X-13684 levels
GCST90200513	X-13507 levels
GCST90200514	X-12851 levels
GCST90200515	X-12849 levels
GCST90200516	X-12847 levels
GCST90200517	X-13553 levels
GCST90200518	X-12839 levels
GCST90200519	X-13729 levels
GCST90200520	X-13007 levels
GCST90200521	X-13844 levels
GCST90200522	X-13728 levels
GCST90200523	X-12844 levels
GCST90200524	X-13695 levels
GCST90200525	X-13723 levels
GCST90200526	X-14056 levels
GCST90200527	X-13866 levels
GCST90200528	X-17146 levels
GCST90200529	X-16397 levels
GCST90200530	X-17335 levels
GCST90200531	X-16964 levels
GCST90200532	X-16935 levels
GCST90200533	X-15486 levels
GCST90200534	X-16580 levels
GCST90200535	X-17325 levels
GCST90200536	X-17328 levels
GCST90200537	X-16087 levels
GCST90200538	X-17010 levels
GCST90200539	X-14939 levels
GCST90200540	X-15461 levels
GCST90200541	X-15523 levels
GCST90200542	X-15728 levels
GCST90200543	X-15503 levels
GCST90200544	X-16124 levels
GCST90200545	X-17438 levels
GCST90200546	X-17354 levels
GCST90200547	X-17654 levels
GCST90200548	X-17676 levels
GCST90200549	X-17367 levels
GCST90200550	X-17357 levels
GCST90200551	X-18886 levels
GCST90200552	X-18887 levels
GCST90200553	X-17653 levels
GCST90200554	X-17346 levels
GCST90200555	X-17690 levels
GCST90200556	X-18345 levels
GCST90200557	X-17685 levels
GCST90200558	X-18888 levels
GCST90200559	X-18901 levels
GCST90200560	X-17351 levels
GCST90200561	X-18779 levels
GCST90200562	X-21286 levels
GCST90200563	X-21355 levels
GCST90200564	X-21319 levels
GCST90200565	X-21258 levels
GCST90200566	X-21364 levels
GCST90200567	X-21353 levels
GCST90200568	X-19438 levels
GCST90200569	X-18913 levels
GCST90200570	X-18921 levels
GCST90200571	X-21339 levels
GCST90200572	X-19299 levels
GCST90200573	X-18935 levels
GCST90200574	X-21310 levels
GCST90200575	X-21283 levels
GCST90200576	X-21285 levels
GCST90200577	X-21312 levels
GCST90200578	X-18922 levels
GCST90200579	X-21442 levels
GCST90200580	X-21796 levels
GCST90200581	X-21441 levels
GCST90200582	X-21752 levels
GCST90200583	X-21807 levels
GCST90200584	X-21736 levels
GCST90200585	X-21829 levels
GCST90200586	X-21471 levels
GCST90200587	X-21733 levels
GCST90200588	X-21742 levels
GCST90200589	X-21821 levels
GCST90200590	X-21470 levels
GCST90200591	X-21383 levels
GCST90200592	X-21607 levels
GCST90200593	X-21834 levels
GCST90200594	X-21467 levels
GCST90200595	X-22776 levels
GCST90200596	X-23655 levels
GCST90200597	X-22834 levels
GCST90200598	X-22771 levels
GCST90200599	X-23639 levels
GCST90200600	X-23648 levels
GCST90200601	X-23654 levels
GCST90200602	X-22520 levels
GCST90200603	X-23641 levels
GCST90200604	X-23276 levels
GCST90200605	X-21845 levels
GCST90200606	X-22509 levels
GCST90200607	X-23644 levels
GCST90200608	X-22162 levels
GCST90200609	X-23587 levels
GCST90200610	X-23593 levels
GCST90200611	X-23636 levels
GCST90200612	X-23678 levels
GCST90200613	X-23680 levels
GCST90200614	X-23780 levels
GCST90200615	X-23974 levels
GCST90200616	X-23659 levels
GCST90200617	X-23665 levels
GCST90200618	X-23782 levels
GCST90200619	X-24295 levels
GCST90200620	X-24243 levels
GCST90200621	X-23739 levels
GCST90200622	X-23997 levels
GCST90200623	X-24241 levels
GCST90200624	X-24328 levels
GCST90200625	X-24456 levels
GCST90200626	X-24418 levels
GCST90200627	X-24344 levels
GCST90200628	X-24556 levels
GCST90200629	X-24337 levels
GCST90200630	X-24546 levels
GCST90200631	X-24306 levels
GCST90200632	X-24307 levels
GCST90200633	X-24334 levels
GCST90200634	X-24518 levels
GCST90200635	X-24494 levels
GCST90200636	X-24544 levels
GCST90200637	X-24531 levels
GCST90200638	X-24811 levels
GCST90200639	X-24757 levels
GCST90200640	X-24978 levels
GCST90200641	X-24970 levels
GCST90200642	X-24795 levels
GCST90200643	X-24951 levels
GCST90200644	X-24728 levels
GCST90200645	X-24565 levels
GCST90200646	X-24801 levels
GCST90200647	X-24736 levels
GCST90200648	X-24585 levels
GCST90200649	X-24588 levels
GCST90200650	X-25109 levels
GCST90200651	X-24947 levels
GCST90200652	X-24949 levels
GCST90200653	X-24812 levels
GCST90200654	X-25217 levels
GCST90200655	X-25828 levels
GCST90200656	X-25371 levels
GCST90200657	X-25419 levels
GCST90200658	X-25265 levels
GCST90200659	X-25172 levels
GCST90200660	X-25957 levels
GCST90200661	X-25422 levels
GCST90200662	X-25790 levels
GCST90200663	X-25420 levels
GCST90200664	X-25810 levels
GCST90200665	X-25433 levels
GCST90200666	X-25343 levels
GCST90200667	X-25271 levels
GCST90200668	X-25520 levels
GCST90200669	X-25519 levels
GCST90200670	X-26111 levels
GCST90200671	X-26109 levels
GCST90200672	X-26054 levels
GCST90200673	Carnitine C4 levels
GCST90200674	Androsterone sulfate levels
GCST90200675	N-acetyltyrosine levels
GCST90200676	N-acetyl-L-glutamine levels
GCST90200677	N-acetylphenylalanine levels
GCST90200678	N-acetylasparagine levels
GCST90200679	N-acetylarginine levels
GCST90200680	5-acetylamino-6-formylamino-3-methyluracil levels
GCST90200681	Orotidine levels
GCST90200682	3-methylcytidine levels
GCST90200683	N-acetylcitrulline levels
GCST90200684	N-acetyl-aspartyl-glutamate (naag) levels
GCST90200685	1-stearoyl-2-arachidonoyl-gpc (18:0/20:4) levels
GCST90200686	Bilirubin (E,E) levels
GCST90200687	Bilirubin (E,Z or Z,E) levels
GCST90200688	Androsterone glucuronide levels
GCST90200689	N6-methyllysine levels
GCST90200690	N-acetyl-1-methylhistidine levels
GCST90200691	N-delta-acetylornithine levels
GCST90200692	1-palmitoyl-2-arachidonoyl-gpc (16:0/20:4n6) levels
GCST90200693	Glycochenodeoxycholate glucuronide (1) levels
GCST90200694	2'-o-methylcytidine levels
GCST90200695	2'-o-methyluridine levels
GCST90200696	N6,N6-dimethyllysine levels
GCST90200697	N2-acetyl,N6,N6-dimethyllysine levels
GCST90200698	N2-acetyl,N6-methyllysine levels
GCST90200699	Deoxycholic acid glucuronide levels
GCST90200700	Decadienedioic acid (C10:2-DC) levels
GCST90200701	Bilirubin degradation product, C17H18N2O4 (1) levels
GCST90200702	Bilirubin degradation product, C17H18N2O4 (2) levels
GCST90200703	Bilirubin degradation product, C17H18N2O4 (3) levels
GCST90200704	Bilirubin (z,z) levels
GCST90200705	Ethylmalonate levels
GCST90200706	Biliverdin levels
GCST90200707	Glycine levels
GCST90200708	X-12112 levels
GCST90200709	X-12798 levels
GCST90200710	X-13431 levels
GCST90200711	X-19141 levels
GCST90200712	Spermidine to 5-methylthioadenosine (MTA) ratio
GCST90200713	Spermidine to ornithine ratio
GCST90200714	Alpha-ketoglutarate to alpha-ketobutyrate ratio
GCST90200715	Alpha-ketoglutarate to glutamate ratio
GCST90200716	Adenosine 5'-diphosphate (ADP) to phosphoethanolamine ratio
GCST90200717	3-phosphoglycerate to adenosine 5'-diphosphate (ADP) ratio
GCST90200718	Alpha-ketoglutarate to succinate ratio
GCST90200719	Adenosine 3',5'-cyclic monophosphate (cAMP) to adenosine 5'-monophosphate (AMP) ratio
GCST90200720	Adenosine 5'-diphosphate (ADP) to pantothenate ratio
GCST90200721	Adenosine 5'-diphosphate (ADP) to phosphate ratio
GCST90200722	S-adenosylhomocysteine (SAH) to leucine ratio
GCST90200723	S-adenosylhomocysteine (SAH) to 5-methyluridine (ribothymidine) ratio
GCST90200724	Cholate to taurocholate ratio
GCST90200725	Adenosine 5'-diphosphate (ADP) to creatine ratio
GCST90200726	N-acetylputrescine to (N(1) + N(8))-acetylspermidine ratio
GCST90200727	Adenosine 3',5'-cyclic monophosphate (cAMP) to taurocholate ratio
GCST90200728	Adenosine 5'-diphosphate (ADP) to Adenosine 5'-monophosphate (AMP) ratio
GCST90200729	3-phosphoglycerate to phosphate ratio
GCST90200730	Adenosine 5'-diphosphate (ADP) to fructose ratio
GCST90200731	Adenosine 5'-diphosphate (ADP) to mannose ratio
GCST90200732	Adenosine 5'-diphosphate (ADP) to tyrosine ratio
GCST90200733	Adenosine 5'-diphosphate (ADP) to N-acetylglucosamine to N-acetylgalactosamine ratio
GCST90200734	Adenosine 5'-monophosphate (AMP) to palmitate (16:0) ratio
GCST90200735	Arginine to ornithine ratio
GCST90200736	Adenosine 5'-diphosphate (ADP) to arginine ratio
GCST90200737	Adenosine 5'-diphosphate (ADP) to 2'-deoxyuridine ratio
GCST90200738	Adenosine 5'-monophosphate (AMP) to inosine 5'-monophosphate (IMP) ratio
GCST90200739	Adenosine 5'-monophosphate (AMP) to proline ratio
GCST90200740	Arachidonate (20:4n6) to oleate to vaccenate (18:1) ratio
GCST90200741	Adenosine 5'-monophosphate (AMP) to alanine ratio
GCST90200742	Aspartate to citrate ratio
GCST90200743	Arginine to citrulline ratio
GCST90200744	Arginine to glutamate ratio
GCST90200745	Adenosine 5'-monophosphate (AMP) to phenylalanine ratio
GCST90200746	Adenosine 5'-diphosphate (ADP) to gluconate ratio
GCST90200747	Adenosine 5'-monophosphate (AMP) to phosphate ratio
GCST90200748	Aspartate to glutamate ratio
GCST90200749	Arachidonate (20:4n6) to pyruvate ratio
GCST90200750	Aspartate to asparagine ratio
GCST90200751	Cortisone to cortisol ratio
GCST90200752	Succinate to acetoacetate ratio
GCST90200753	Aspartate to citrulline ratio
GCST90200754	Sphingosine to phosphate ratio
GCST90200755	Inosine 5'-monophosphate (IMP) to phosphate ratio
GCST90200756	Glycine to pyridoxal ratio
GCST90200757	Glycine to alanine ratio
GCST90200758	Glycine to serine ratio
GCST90200759	Histidine to trans-urocanate ratio
GCST90200760	Methionine to methionine sulfoxide ratio
GCST90200761	Citrulline to dimethylarginine (SDMA + ADMA) ratio
GCST90200762	Palmitate (16:0) to myristate (14:0) ratio
GCST90200763	Phosphate to N-acetylneuraminate ratio
GCST90200764	Phosphate to uridine ratio
GCST90200765	Phosphate to alanine ratio
GCST90200766	Phosphate to phosphoethanolamine ratio
GCST90200767	Phosphate to glucose ratio
GCST90200768	Phosphate to 2'-deoxyuridine ratio
GCST90200769	Phosphate to mannose ratio
GCST90200770	Phenylalanine to tyrosine ratio
GCST90200771	Phosphate to fructose ratio
GCST90200772	Phosphate to citrate ratio
GCST90200773	Serine to alpha-tocopherol ratio
GCST90200774	Uridine to pseudouridine ratio
GCST90200775	Serine to pyruvate ratio
GCST90200776	Glutamate to glutamine ratio
GCST90200777	Uridine to cytidine ratio
GCST90200778	Pyruvate to 3-methyl-2-oxobutyrate ratio
GCST90200779	Pyruvate to N-acetylneuraminate ratio
GCST90200780	Alanine to pyruvate ratio
GCST90200781	Glucose to maltose ratio
GCST90200782	Mannose to trans-4-hydroxyproline ratio
GCST90200783	Mannose to S-methylcysteine ratio
GCST90200784	Glutamate to cysteine ratio
GCST90200785	Cysteine to 5-oxoproline ratio
GCST90200786	Cysteine to alanine ratio
GCST90200787	Glutamine to asparagine ratio
GCST90200788	5-oxoproline to citrate ratio
GCST90200789	Alpha-tocopherol to sulfate ratio
GCST90200790	Thyroxine to taurocholate ratio
GCST90200791	Creatine to carnitine ratio
GCST90200792	Carnitine to palmitoylcarnitine (C16) ratio
GCST90200793	Glycolithocholate to glycolithocholate sulfate ratio
GCST90200794	Oleoyl-linoleoyl-glycerol (18:1 to 18:2) [2] to linoleoyl-arachidonoyl-glycerol (18:2 to 20:4) [1] ratio
GCST90200795	Oleoyl-linoleoyl-glycerol (18:1 to 18:2) [2] to linoleoyl-arachidonoyl-glycerol (18:2 to 20:4) [2] ratio
GCST90200796	Spermidine to (N(1) + N(8))-acetylspermidine ratio
GCST90200797	Spermidine to N-acetylputrescine ratio
GCST90200798	Dopamine 4-sulfate to dopamine 3-O-sulfate ratio
GCST90200799	Spermidine to adenosine 5'-diphosphate (ADP) ratio
GCST90200800	Spermidine to histidine ratio
GCST90200801	5-methylthioadenosine (MTA) to phosphate ratio
GCST90200802	Histidine to pyruvate ratio
GCST90200803	Spermidine to phosphate ratio
GCST90200804	Spermidine to pyruvate ratio
GCST90200805	Spermidine to carnitine ratio
GCST90200806	Spermidine to ergothioneine ratio
GCST90200807	Carnitine to ergothioneine ratio
GCST90200808	Spermidine to choline ratio
GCST90200809	Spermidine to taurocholate ratio
GCST90200810	Alpha-ketoglutarate to kynurenine ratio
GCST90200811	Choline to taurocholate ratio
GCST90200812	Glutamate to kynurenine ratio
GCST90200813	Ornithine to glutamate ratio
GCST90200814	Alpha-ketoglutarate to ornithine ratio
GCST90200815	3-hydroxyisobutyrate to adenosine 5'-diphosphate (ADP) ratio
GCST90200816	Alpha-ketoglutarate to aspartate ratio
GCST90200817	3-hydroxyisobutyrate to phosphate ratio
GCST90200818	Adenosine 5'-diphosphate (ADP) to glycerate ratio
GCST90200819	3-phosphoglycerate to glycerate ratio
GCST90200820	Adenosine 5'-diphosphate (ADP) to valine ratio
GCST90200821	Adenosine 5'-diphosphate (ADP) to glycine ratio
GCST90200822	Phosphate to valine ratio
GCST90200823	Adenosine 5'-diphosphate (ADP) to N-palmitoyl-sphingosine (d18:1 to 16:0) ratio
GCST90200824	Adenosine 5'-diphosphate (ADP) to sulfate ratio
GCST90200825	Phosphate to sulfate ratio
GCST90200826	Glycine to phosphate ratio
GCST90200827	Phosphate to N-palmitoyl-sphingosine (d18:1 to 16:0) ratio
GCST90200828	Cholate to bilirubin (Z,Z) ratio
GCST90200829	Bilirubin (Z,Z) to taurocholate ratio
GCST90200830	Cholate to adenosine 3',5'-cyclic monophosphate (cAMP) ratio
GCST90200831	Cholate to phosphate ratio
GCST90200832	Adenosine 5'-diphosphate (ADP) to citrate ratio
GCST90200833	Cholate to adenosine 5'-monophosphate (AMP) ratio
GCST90200834	Adenosine 5'-diphosphate (ADP) to glycerol 3-phosphate ratio
GCST90200835	Adenosine 5'-diphosphate (ADP) to glycerol ratio
GCST90200836	Glycerol to glycerol 3-phosphate ratio
GCST90200837	Adenosine 5'-diphosphate (ADP) to glutamate ratio
GCST90200838	Phosphate to glutamate ratio
GCST90200839	Adenosine 5'-diphosphate (ADP) to aspartate ratio
GCST90200840	Adenosine 5'-diphosphate (ADP) to flavin adenine dinucleotide (FAD) ratio
GCST90200841	Adenosine 5'-diphosphate (ADP) to oxalate (ethanedioate) ratio
GCST90200842	Citrate to oxalate (ethanedioate) ratio
GCST90200843	Adenosine 5'-monophosphate (AMP) to flavin adenine dinucleotide (FAD) ratio
GCST90200844	Aspartate to phosphate ratio
GCST90200845	Adenosine 5'-monophosphate (AMP) to citrate ratio
GCST90200846	Phenylalanine to phosphate ratio
GCST90200847	Phosphate to tryptophan ratio
GCST90200848	Adenosine 5'-monophosphate (AMP) to glutamine ratio
GCST90200849	Adenosine 5'-monophosphate (AMP) to threonine ratio
GCST90200850	Adenosine 5'-monophosphate (AMP) to tryptophan ratio
GCST90200851	Adenosine 5'-monophosphate (AMP) to glycine ratio
GCST90200852	Adenosine 5'-monophosphate (AMP) to arginine ratio
GCST90200853	Adenosine 5'-monophosphate (AMP) to tyrosine ratio
GCST90200854	Arginine to phosphate ratio
GCST90200855	Phosphate to threonine ratio
GCST90200856	Phosphate to glutamine ratio
GCST90200857	Adenosine 5'-monophosphate (AMP) to aspartate ratio
GCST90200858	Phosphate to tyrosine ratio
GCST90200859	Adenosine 5'-monophosphate (AMP) to asparagine ratio
GCST90200860	Adenosine 5'-monophosphate (AMP) to serine ratio
GCST90200861	Histidine to phosphate ratio
GCST90200862	Adenosine 5'-monophosphate (AMP) to methionine ratio
GCST90200863	Phosphate to serine ratio
GCST90200864	Methionine to phosphate ratio
GCST90200865	Adenosine 5'-monophosphate (AMP) to histidine ratio
GCST90200866	phosphate to asparagine ratio
GCST90200867	Adenosine 5'-monophosphate (AMP) to isoleucine ratio
GCST90200868	Isoleucine to phosphate ratio
GCST90200869	Adenosine 5'-monophosphate (AMP) to valine ratio
GCST90200870	Adenosine 5'-monophosphate (AMP) to acetoacetate ratio
GCST90200871	Adenosine 5'-monophosphate (AMP) to cysteine ratio
GCST90200872	Phosphate to cysteine ratio
GCST90200873	Cortisol to 4-cholesten-3-one ratio
GCST90200874	Cysteinylglycine to taurine ratio
GCST90200875	Cysteinylglycine to glutamate ratio
GCST90200876	Cortisone to 4-cholesten-3-one ratio
GCST90200877	Taurine to glutamate ratio
GCST90200878	Glutarate (C5-DC) to caprylate (8:0) ratio
GCST90200879	Adenosine 5'-monophosphate (AMP) to glutamate ratio
GCST90200880	Glutarate (C5-DC) to salicylate ratio
GCST90200881	Aspartate to N-acetylglucosamine to N-acetylgalactosamine ratio
GCST90200882	Aspartate to mannose ratio
GCST90200883	Phosphate to acetoacetate ratio
GCST90200884	Mannose to N-acetylglucosamine to N-acetylgalactosamine ratio
GCST90200885	Phenylpyruvate to citrate ratio
GCST90200886	Phenylpyruvate to 4-hydroxyphenylpyruvate ratio
GCST90200887	Cholesterol to cortisol ratio
GCST90200888	Citrate to 4-hydroxyphenylpyruvate ratio
GCST90200889	Cholesterol to taurocholate ratio
GCST90200890	Cortisol to taurocholate ratio
GCST90200891	Salicylate to caprylate (8:0) ratio
GCST90200892	Hypotaurine to taurine ratio
GCST90200893	Taurine to cysteine ratio
GCST90200894	Inosine to theophylline ratio
GCST90200895	Hypotaurine to cysteine ratio
GCST90200896	Inosine to EDTA ratio
GCST90200897	Theophylline to EDTA ratio
GCST90200898	Citrulline to phosphate ratio
GCST90200899	Citrulline to ornithine ratio
GCST90200900	Phosphate to oleoyl-linoleoyl-glycerol (18:1 to 18:2) [2] ratio
GCST90200901	Ornithine to phosphate ratio
GCST90200902	Phosphate to linoleoyl-arachidonoyl-glycerol (18:2 to 20:4) [2] ratio
GCST90200903	Phosphate to glycerol ratio
GCST90200904	Phosphate to linoleoyl-arachidonoyl-glycerol (18:2 to 20:4) [1] ratio
GCST90200905	Glucose to glycerol ratio
GCST90200906	2'-deoxyuridine to cytidine ratio
GCST90200907	Retinol (Vitamin A) to linoleoyl-arachidonoyl-glycerol (18:2 to 20:4) [1] ratio
GCST90200908	Retinol (Vitamin A) to linoleoyl-arachidonoyl-glycerol (18:2 to 20:4) [2] ratio
GCST90200909	Uridine to 2'-deoxyuridine ratio
GCST90200910	Retinol (Vitamin A) to oleoyl-linoleoyl-glycerol (18:1 to 18:2) [2] ratio
GCST90200911	Tryptophan to pyruvate ratio
GCST90200912	tryptophan to tyrosine ratio
GCST90200913	Glucose to sucrose ratio
GCST90200914	Tyrosine to pyruvate ratio
GCST90200915	Glucose to fructose ratio
GCST90200916	Fructose to sucrose ratio
GCST90200917	Alpha-ketobutyrate to 3-methyl-2-oxobutyrate ratio
GCST90200918	N-palmitoyl-sphingosine (d18:1 to 16:0) to N-palmitoyl-sphinganine (d18:0 to 16:0) ratio
GCST90200919	Caffeine to theophylline ratio
GCST90200920	Mannose to glycerol ratio
GCST90200921	Mannose to mannitol to sorbitol ratio
GCST90200922	Alpha-ketobutyrate to pyruvate ratio
GCST90200923	Glycerol to mannitol to sorbitol ratio
GCST90200924	Alpha-tocopherol to glycerol ratio
GCST90200925	Caffeine to theobromine ratio
GCST90200926	N-stearoyl-sphingosine (d18:1 to 18:0) to N-palmitoyl-sphinganine (d18:0 to 16:0) ratio
GCST90200927	Theophylline to theobromine ratio
GCST90200928	N-palmitoyl-sphingosine (d18:1 to 16:0) to N-stearoyl-sphingosine (d18:1 to 18:0) ratio
GCST90200929	Glycerol to carnitine ratio
GCST90200930	Carnitine to acetylcarnitine (C2) ratio
GCST90200931	Glycerol to sulfate ratio
GCST90200932	Glycerol to palmitoylcarnitine (C16) ratio
GCST90200933	Alpha-ketoglutarate to proline ratio
GCST90200934	Acetylcarnitine (C2) to propionylcarnitine (C3) ratio
GCST90200935	Carnitine to propionylcarnitine (C3) ratio
GCST90200936	Succinate to proline ratio
GCST90200937	Alpha-ketoglutarate to trans-4-hydroxyproline ratio
GCST90200938	Alpha-ketoglutarate to alanine ratio
GCST90200939	Proline to trans-4-hydroxyproline ratio
GCST90200940	Adenosine 5'-diphosphate (ADP) to EDTA ratio
GCST90200941	Succinate to trans-4-hydroxyproline ratio
GCST90200942	Glutamate to pyruvate ratio
GCST90200943	Phosphate to EDTA ratio
GCST90200944	Alpha-ketoglutarate to pyruvate ratio
GCST90200945	Adenosine 5'-monophosphate (AMP) to EDTA ratio
GCST90200946	Glutamate to alanine ratio
GCST90200947	Adenosine 5'-diphosphate (ADP) to glucose ratio
GCST90200948	Adenosine 5'-diphosphate (ADP) to mannitol to sorbitol ratio
GCST90200949	Adenosine 5'-diphosphate (ADP) to N-acetylneuraminate ratio
GCST90200950	Glucose to mannitol to sorbitol ratio
GCST90200951	Mannose to fructose ratio
GCST90200952	Adenosine 5'-diphosphate (ADP) to cytidine ratio
GCST90200953	Glucose-to-mannose ratio
GCST90200954	Cytidine to N-acetylneuraminate ratio
GCST90200955	Adenosine 5'-diphosphate (ADP) to choline phosphate ratio
GCST90200956	Cytidine to N-acetylglucosamine to N-acetylgalactosamine ratio
GCST90200957	N-acetylneuraminate to N-acetylglucosamine to N-acetylgalactosamine ratio
GCST90200958	Adenosine 5'-diphosphate (ADP) to choline ratio
GCST90200959	Choline phosphate to choline ratio
GCST90200960	Choline phosphate to phosphoethanolamine ratio
GCST90200961	Adenosine 5'-diphosphate (ADP) to ornithine ratio
GCST90200962	Adenosine 5'-diphosphate (ADP) to glutamine ratio
GCST90200963	Inosine 5'-monophosphate (IMP) to urate ratio
GCST90200964	Adenosine 5'-diphosphate (ADP) to 5-oxoproline ratio
GCST90200965	Glutamate to 5-oxoproline ratio
GCST90200966	Adenosine 5'-diphosphate (ADP) to uridine ratio
GCST90200967	Phosphate to urate ratio
GCST90200968	Phosphate to 5-oxoproline ratio
GCST90200969	Adenosine 5'-monophosphate (AMP) to N-palmitoyl-sphingosine (d18:1 to 16:0) ratio
GCST90200970	Adenosine 5'-monophosphate (AMP) to leucine ratio
GCST90200971	Leucine to phosphate ratio
GCST90200972	Leucine to N-palmitoyl-sphingosine (d18:1 to 16:0) ratio
GCST90200973	Proline to glutamate ratio
GCST90200974	Phosphate to proline ratio
GCST90200975	Arachidonate (20:4n6) to caffeine ratio
GCST90200976	Adenosine 5'-monophosphate (AMP) to urate ratio
GCST90200977	Arachidonate (20:4n6) to paraxanthine ratio
GCST90200978	Caffeine to paraxanthine ratio
GCST90200979	Arachidonate (20:4n6) to linoleate (18:2n6) ratio
GCST90200980	Phosphoethanolamine to choline ratio
GCST90200981	Caffeine to linoleate (18:2n6) ratio
GCST90200982	Paraxanthine to linoleate (18:2n6) ratio
GCST90200983	Cholesterol to linoleoyl-arachidonoyl-glycerol (18:2 to 20:4) [1] ratio
GCST90200984	Cholesterol to benzoate ratio
GCST90200985	Cholesterol to oleoyl-linoleoyl-glycerol (18:1 to 18:2) [2] ratio
GCST90200986	Cholesterol to linoleoyl-arachidonoyl-glycerol (18:2 to 20:4) [2] ratio
GCST90200987	Benzoate to oleoyl-linoleoyl-glycerol (18:1 to 18:2) [2] ratio
GCST90200988	Benzoate to linoleoyl-arachidonoyl-glycerol (18:2 to 20:4) [1] ratio
GCST90200989	Histidine to asparagine ratio
GCST90200990	Benzoate to linoleoyl-arachidonoyl-glycerol (18:2 to 20:4) [2] ratio
GCST90200991	Histidine to alanine ratio
GCST90200992	Alanine to asparagine ratio
GCST90200993	Salicylate to oxalate (ethanedioate) ratio
GCST90200994	Glutamine to alanine ratio
GCST90200995	Salicylate to taurocholate ratio
GCST90200996	Citrate to taurocholate ratio
GCST90200997	Histidine to glutamine ratio
GCST90200998	Salicylate to citrate ratio
GCST90200999	Taurocholate to oxalate (ethanedioate) ratio
GCST90201000	Serine to threonine ratio
GCST90201001	Serine to alpha-ketobutyrate ratio
GCST90201002	Maltose to sucrose ratio
GCST90201003	Glucose to N-palmitoyl-sphingosine (d18:1 to 16:0) ratio
GCST90201004	Glucose to N-stearoyl-sphingosine (d18:1 to 18:0) ratio
GCST90201005	Fructose to maltose ratio
GCST90201006	Alpha-ketobutyrate to 3-methyl-2-oxovalerate ratio
GCST90201007	Glucose to N-palmitoyl-sphinganine (d18:0 to 16:0) ratio
GCST90201008	Threonine to alpha-ketobutyrate ratio
GCST90201009	Threonine to pyruvate ratio
GCST90201010	Alpha-ketobutyrate to 4-methyl-2-oxopentanoate ratio
GCST90201011	3-methyl-2-oxovalerate to 4-methyl-2-oxopentanoate ratio
GCST90201012	3-methyl-2-oxovalerate to 3-methyl-2-oxobutyrate ratio
GCST90201013	Androsterone glucuronide to etiocholanolone glucuronide ratio
GCST90201014	Glucuronate to androsterone glucuronide ratio
GCST90201015	Bilirubin (Z,Z) to androsterone glucuronide ratio
GCST90201016	Bilirubin (Z,Z) to etiocholanolone glucuronide ratio
GCST90201017	4-methyl-2-oxopentanoate to 3-methyl-2-oxobutyrate ratio
GCST90201018	Bilirubin (Z,Z) to glucuronate ratio
GCST90201019	Glucuronate to etiocholanolone glucuronide ratio
GCST90201020	Paraxanthine to 5-acetylamino-6-formylamino-3-methyluracil ratio
